# Supplementary material for: 2-(5-Bromo­thio­phen-2-yl)-5-[5-(10-ethyl­phenothia­zin-3-yl)thio­phen-2-yl]-1,3,4-oxadiazole
Source: Acta Crystallogr Sect E Struct Rep Online. 2012 Apr 13;68(Pt 5):o1383–4. doi: 10.1107/S160053681201361X (PMC3344512; doi:10.1107/S160053681201361X)
Supplement: Supplementary file 1 [file e-68-o1383-sup1.cif]

##############################################################################
#                                                                            #
# This CIF contains the data in a paper accepted for publication in          #
# Acta Crystallographica Section E. It conforms to the requirements of       #
# Notes for Authors for Acta Crystallographica Section E, and has been       #
# peer reviewed under the auspices of the IUCr Commission on Journals.       #
#                                                                            #
# Full details of the Crystallographic Information File format               #
# are given in the paper "The Crystallographic Information File (CIF):       #
# a New Standard Archive File for Crystallography" by S. R. Hall, F. H.      #
# Allen and I. D. Brown [Acta Cryst. (1991), A47, 655-685].                  #
#                                                                            #
# The current version of the core CIF dictionary is obtainable from          #
# ftp://ftp.iucr.org/pub/cif_core.dic.                                       #
#                                                                            #
# Software is freely available for graphical display of the structure(s)     #
# in this CIF. For information consult the CIF software page                 #
# http://www.iucr.org/resources/cif/software.                                #
#                                                                            #
# This file may be used for bona fide research purposes within the           #
# scientific community so long as proper attribution is given to the journal # 
# article from which it was obtained.                                        #
#                                                                            #
##############################################################################
data_I
_audit_creation_method     SHELXL-97
_chemical_name_systematic
;
2-(5-Bromothiophen-2-yl)-5-[5-(10-ethylphenothiazin-3-yl)thiophen-2-yl]-
1,3,4-oxadiazole
;
_chemical_name_common     ?
_chemical_formula_moiety     'C24 H16 Br N3 O S3'
_chemical_formula_sum     'C24 H16 Br N3 O S3'
_chemical_formula_iupac     'C24 H16 Br N3 O S3'
_chemical_formula_weight     538.49
_chemical_melting_point     ?
_symmetry_cell_setting     triclinic
_symmetry_space_group_name_H-M     'P -1'
_symmetry_space_group_name_Hall     '-P 1'
loop_
    _symmetry_equiv_pos_as_xyz
    'x, y, z'
    '-x, -y, -z'
_cell_length_a     7.4300(5)
_cell_length_b     7.6019(5)
_cell_length_c     22.1933(14)
_cell_angle_alpha     89.315(4)
_cell_angle_beta     89.170(4)
_cell_angle_gamma     64.891(4)
_cell_volume     1134.93(13)
_cell_formula_units_Z     2
_cell_measurement_reflns_used     4410
_cell_measurement_theta_min     2.75
_cell_measurement_theta_max     25.58
_cell_measurement_temperature     296(2)
_exptl_crystal_description     block
_exptl_crystal_colour     yellow
_exptl_crystal_size_max     0.10
_exptl_crystal_size_mid     0.08
_exptl_crystal_size_min     0.07
_exptl_crystal_density_diffrn     1.576
_exptl_crystal_density_meas     ?
_exptl_crystal_density_method     'not measured'
_exptl_crystal_F_000     544
_exptl_absorpt_coefficient_mu     2.110
_exptl_absorpt_correction_type     multi-scan
_exptl_absorpt_process_details     '(SADABS; Bruker, 2009)'
_exptl_absorpt_correction_T_min     0.812
_exptl_absorpt_correction_T_max     0.860
_exptl_special_details     ?
_diffrn_ambient_temperature     296(2)
_diffrn_radiation_type     MoK\a
_diffrn_radiation_wavelength     0.71073
_diffrn_radiation_source     'fine-focus sealed tube'
_diffrn_radiation_monochromator     graphite
_diffrn_measurement_device_type     'Bruker APEXII CCD area-detector'
_diffrn_measurement_method     'phi and omega scans'
_diffrn_detector_area_resol_mean     ?
_diffrn_reflns_number     11444
_diffrn_reflns_av_R_equivalents     0.0518
_diffrn_reflns_av_sigmaI/netI     0.0541
_diffrn_reflns_theta_min     2.75
_diffrn_reflns_theta_max     25.00
_diffrn_reflns_theta_full     25.00
_diffrn_measured_fraction_theta_max     0.998
_diffrn_measured_fraction_theta_full     0.998
_diffrn_reflns_limit_h_min     -8
_diffrn_reflns_limit_h_max     8
_diffrn_reflns_limit_k_min     -8
_diffrn_reflns_limit_k_max     9
_diffrn_reflns_limit_l_min     -26
_diffrn_reflns_limit_l_max     26
_diffrn_standards_number     ?
_diffrn_standards_interval_count     ?
_diffrn_standards_interval_time     ?
_diffrn_standards_decay_%     ?
_refine_special_details
;
Refinement of <i>F</i>^2^ against ALL reflections. The weighted <i>R</i>-factor
<i>wR</i> and goodness of fit <i>S</i> are based on <i>F</i>^2^, conventional
<i>R</i>-factors <i>R</i> are based on <i>F</i>, with <i>F</i> set to zero for
negative <i>F</i>^2^. The threshold expression of <i>F</i>^2^ >
\s(<i>F</i>^2^) is used only for calculating <i>R</i>-factors(gt) <i>etc</i>.
and is not relevant to the choice of reflections for refinement.
<i>R</i>-factors based on <i>F</i>^2^ are statistically about twice as large
as those based on <i>F</i>, and <i>R</i>- factors based on ALL data will be
even larger.
;
_reflns_number_total     3972
_reflns_number_gt     3138
_reflns_threshold_expression     I>2sigma(I)
_refine_ls_structure_factor_coef     Fsqd
_refine_ls_matrix_type     full
_refine_ls_R_factor_all     0.0563
_refine_ls_R_factor_gt     0.0435
_refine_ls_wR_factor_gt     0.1275
_refine_ls_wR_factor_ref     0.1361
_refine_ls_goodness_of_fit_ref     1.059
_refine_ls_restrained_S_all     1.059
_refine_ls_number_reflns     3972
_refine_ls_number_parameters     290
_refine_ls_number_restraints     0
_refine_ls_hydrogen_treatment     constr
_refine_ls_weighting_scheme     calc
_refine_ls_weighting_details
         'calc w=1/[\s^2^(Fo^2^)+(0.0813P)^2^+0.0555P] where P=(Fo^2^+2Fc^2^)/3'
_atom_sites_solution_hydrogens     geom
_atom_sites_solution_primary     direct
_atom_sites_solution_secondary     difmap
_refine_ls_shift/su_max     0.001
_refine_ls_shift/su_mean     0.000
_refine_diff_density_max     0.471
_refine_diff_density_min     -0.623
_refine_ls_extinction_method     none
_refine_ls_extinction_coef     ?
loop_
    _atom_type_symbol
    _atom_type_description
    _atom_type_scat_dispersion_real
    _atom_type_scat_dispersion_imag
    _atom_type_scat_source
    'C' 'C' 0.0033 0.0016
                         'International Tables Vol C Tables 4.2.6.8 and 6.1.1.4'
    'H' 'H' 0.0000 0.0000
                         'International Tables Vol C Tables 4.2.6.8 and 6.1.1.4'
    'N' 'N' 0.0061 0.0033
                         'International Tables Vol C Tables 4.2.6.8 and 6.1.1.4'
    'O' 'O' 0.0106 0.0060
                         'International Tables Vol C Tables 4.2.6.8 and 6.1.1.4'
    'S' 'S' 0.1246 0.1234
                         'International Tables Vol C Tables 4.2.6.8 and 6.1.1.4'
    'Br' 'Br' -0.2901 2.4595
                         'International Tables Vol C Tables 4.2.6.8 and 6.1.1.4'
_computing_data_collection     'APEX2 (Bruker, 2009)'
_computing_cell_refinement     'SAINT (Bruker, 2009)'
_computing_data_reduction     'SAINT (Bruker, 2009)'
_computing_structure_solution     'SHELXTL (Sheldrick, 2008)'
_computing_structure_refinement     'SHELXTL (Sheldrick, 2008)'
_computing_molecular_graphics
                     'DIAMOND (Brandenburg, 2004) and SHELXTL (Sheldrick, 2008)'
_computing_publication_material
                                  'SHELXTL (Sheldrick, 2008) and local programs'
loop_
    _atom_site_type_symbol
    _atom_site_label
    _atom_site_fract_x
    _atom_site_fract_y
    _atom_site_fract_z
    _atom_site_U_iso_or_equiv
    _atom_site_adp_type
    _atom_site_calc_flag
    _atom_site_refinement_flags
    _atom_site_occupancy
    _atom_site_symmetry_multiplicity
    _atom_site_disorder_assembly
    _atom_site_disorder_group
    Br Br1 -0.64760(7) 0.55973(6) 0.18906(2) 0.0835(2) Uani d . 1 1 . .
    C C1 0.3622(6) 0.2273(5) 0.96143(15) 0.0594(9) Uani d . 1 1 . .
    H H1 0.2281 0.2762 0.9718 0.071 Uiso calc R 1 1 . .
    C C2 0.4887(7) 0.2710(5) 0.99607(17) 0.0673(10) Uani d . 1 1 . .
    H H2 0.4416 0.3463 1.0304 0.081 Uiso calc R 1 1 . .
    C C3 0.6867(7) 0.2023(5) 0.97957(17) 0.0682(11) Uani d . 1 1 . .
    H H3 0.7731 0.2313 1.0031 0.082 Uiso calc R 1 1 . .
    C C4 0.7577(5) 0.0905(5) 0.92832(16) 0.0587(9) Uani d . 1 1 . .
    H H4 0.8904 0.0489 0.9170 0.070 Uiso calc R 1 1 . .
    C C5 0.6325(5) 0.0397(4) 0.89353(14) 0.0456(7) Uani d . 1 1 . .
    C C6 0.4320(5) 0.1113(4) 0.91116(13) 0.0465(7) Uani d . 1 1 . .
    C C7 0.9127(5) -0.2003(6) 0.83409(18) 0.0666(10) Uani d . 1 1 . .
    H H7A 0.9822 -0.1174 0.8320 0.080 Uiso calc R 1 1 . .
    H H7B 0.9341 -0.2683 0.7961 0.080 Uiso calc R 1 1 . .
    C C8 0.9994(6) -0.3473(6) 0.8843(2) 0.0839(13) Uani d . 1 1 . .
    H H8A 0.9828 -0.2808 0.9219 0.126 Uiso calc R 1 1 . .
    H H8B 1.1383 -0.4238 0.8765 0.126 Uiso calc R 1 1 . .
    H H8C 0.9320 -0.4307 0.8863 0.126 Uiso calc R 1 1 . .
    C C9 0.5786(5) -0.0232(4) 0.79035(14) 0.0437(7) Uani d . 1 1 . .
    C C10 0.6538(5) -0.0294(5) 0.73245(15) 0.0522(8) Uani d . 1 1 . .
    H H10 0.7888 -0.0638 0.7269 0.063 Uiso calc R 1 1 . .
    C C11 0.5316(5) 0.0147(4) 0.68302(15) 0.0501(8) Uani d . 1 1 . .
    H H11 0.5870 0.0038 0.6446 0.060 Uiso calc R 1 1 . .
    C C12 0.3283(5) 0.0748(4) 0.68915(13) 0.0450(7) Uani d . 1 1 . .
    C C13 0.2503(5) 0.0895(4) 0.74764(14) 0.0465(7) Uani d . 1 1 . .
    H H13 0.1138 0.1335 0.7532 0.056 Uiso calc R 1 1 . .
    C C14 0.3721(5) 0.0401(4) 0.79706(14) 0.0452(7) Uani d . 1 1 . .
    C C15 0.1960(5) 0.1204(4) 0.63696(14) 0.0468(7) Uani d . 1 1 . .
    C C16 0.0059(5) 0.1390(4) 0.63392(15) 0.0508(8) Uani d . 1 1 . .
    H H16 -0.0620 0.1199 0.6671 0.061 Uiso calc R 1 1 . .
    C C17 -0.0786(5) 0.1891(4) 0.57703(14) 0.0516(8) Uani d . 1 1 . .
    H H17 -0.2075 0.2072 0.5685 0.062 Uiso calc R 1 1 . .
    C C18 0.0480(5) 0.2087(4) 0.53520(15) 0.0488(7) Uani d . 1 1 . .
    C C19 0.0111(5) 0.2606(4) 0.47247(14) 0.0469(7) Uani d . 1 1 . .
    C C20 -0.1542(5) 0.3449(4) 0.39177(14) 0.0448(7) Uani d . 1 1 . .
    C C21 -0.3225(5) 0.3959(4) 0.35297(14) 0.0449(7) Uani d . 1 1 . .
    C C22 -0.5041(5) 0.4019(4) 0.36531(16) 0.0546(8) Uani d . 1 1 . .
    H H22 -0.5420 0.3753 0.4032 0.065 Uiso calc R 1 1 . .
    C C23 -0.6299(5) 0.4525(4) 0.31502(17) 0.0570(8) Uani d . 1 1 . .
    H H23 -0.7589 0.4620 0.3157 0.068 Uiso calc R 1 1 . .
    C C24 -0.5401(5) 0.4854(4) 0.26594(14) 0.0515(8) Uani d . 1 1 . .
    N N1 0.6991(4) -0.0788(4) 0.84232(12) 0.0492(6) Uani d . 1 1 . .
    N N2 0.1313(4) 0.2746(4) 0.43185(12) 0.0563(7) Uani d . 1 1 . .
    N N3 0.0218(4) 0.3301(4) 0.37835(12) 0.0554(7) Uani d . 1 1 . .
    O O1 -0.1732(3) 0.3035(3) 0.45107(9) 0.0466(5) Uani d . 1 1 . .
    S S1 0.27273(13) 0.04182(14) 0.86988(4) 0.0583(3) Uani d . 1 1 . .
    S S2 0.27462(13) 0.16405(12) 0.56662(4) 0.0537(2) Uani d . 1 1 . .
    S S3 -0.30112(13) 0.45375(12) 0.27857(4) 0.0536(2) Uani d . 1 1 . .
loop_
    _atom_site_aniso_label
    _atom_site_aniso_U_11
    _atom_site_aniso_U_22
    _atom_site_aniso_U_33
    _atom_site_aniso_U_12
    _atom_site_aniso_U_13
    _atom_site_aniso_U_23
    Br1 0.1064(4) 0.0847(3) 0.0675(3) -0.0479(3) -0.0321(3) 0.0175(2)
    C1 0.070(2) 0.0534(17) 0.0436(19) -0.0159(16) 0.0046(17) 0.0046(15)
    C2 0.101(3) 0.0543(18) 0.046(2) -0.032(2) -0.005(2) -0.0026(15)
    C3 0.102(3) 0.066(2) 0.052(2) -0.051(2) -0.014(2) 0.0023(17)
    C4 0.065(2) 0.0672(19) 0.056(2) -0.0394(17) -0.0077(17) 0.0088(17)
    C5 0.0504(18) 0.0507(15) 0.0412(17) -0.0270(14) -0.0026(14) 0.0072(13)
    C6 0.0567(19) 0.0486(15) 0.0362(17) -0.0243(14) -0.0032(14) 0.0072(13)
    C7 0.047(2) 0.078(2) 0.068(3) -0.0199(17) 0.0001(18) -0.0067(19)
    C8 0.071(3) 0.077(2) 0.083(3) -0.011(2) -0.022(2) 0.000(2)
    C9 0.0466(17) 0.0477(15) 0.0412(17) -0.0242(13) 0.0027(14) -0.0011(13)
    C10 0.0461(18) 0.0637(18) 0.050(2) -0.0267(15) 0.0068(15) -0.0067(15)
    C11 0.054(2) 0.0569(17) 0.0405(18) -0.0245(15) 0.0095(15) -0.0066(14)
    C12 0.0524(19) 0.0425(14) 0.0420(18) -0.0219(13) 0.0056(14) -0.0029(13)
    C13 0.0435(17) 0.0532(16) 0.0441(18) -0.0219(13) 0.0037(14) -0.0011(13)
    C14 0.0495(18) 0.0504(15) 0.0415(17) -0.0267(14) 0.0020(14) -0.0004(13)
    C15 0.059(2) 0.0415(14) 0.0412(17) -0.0224(14) 0.0048(15) -0.0023(12)
    C16 0.056(2) 0.0576(17) 0.0407(18) -0.0262(15) 0.0045(15) 0.0028(14)
    C17 0.0516(19) 0.0571(17) 0.0462(19) -0.0231(15) 0.0030(15) -0.0027(14)
    C18 0.0534(19) 0.0445(14) 0.0458(18) -0.0184(13) 0.0029(15) -0.0016(13)
    C19 0.0511(19) 0.0452(15) 0.0428(18) -0.0189(13) 0.0016(15) -0.0026(13)
    C20 0.0490(18) 0.0435(14) 0.0403(17) -0.0183(13) 0.0085(14) -0.0030(12)
    C21 0.0519(18) 0.0408(14) 0.0429(17) -0.0208(13) 0.0075(14) -0.0007(12)
    C22 0.057(2) 0.0539(17) 0.052(2) -0.0230(15) 0.0095(17) 0.0028(15)
    C23 0.0512(19) 0.0544(17) 0.066(2) -0.0227(15) 0.0007(17) 0.0030(16)
    C24 0.063(2) 0.0463(15) 0.0466(19) -0.0247(15) -0.0021(16) 0.0022(14)
    N1 0.0415(14) 0.0610(14) 0.0447(16) -0.0214(12) -0.0002(12) -0.0031(12)
    N2 0.0556(17) 0.0717(16) 0.0431(16) -0.0287(14) 0.0030(13) 0.0036(13)
    N3 0.0538(17) 0.0719(16) 0.0417(16) -0.0282(13) 0.0047(13) 0.0035(13)
    O1 0.0484(13) 0.0497(11) 0.0405(12) -0.0197(9) 0.0060(10) 0.0007(9)
    S1 0.0539(5) 0.0906(6) 0.0417(5) -0.0418(4) 0.0041(4) 0.0022(4)
    S2 0.0562(5) 0.0677(5) 0.0411(5) -0.0300(4) 0.0038(4) 0.0003(4)
    S3 0.0612(5) 0.0636(5) 0.0419(5) -0.0326(4) 0.0042(4) 0.0040(4)
_geom_special_details
;
All s.u.'s (except the s.u. in the dihedral angle between two l.s. planes)
are estimated using the full covariance matrix. The cell s.u.'s are taken
into account individually in the estimation of s.u.'s in distances, angles
and torsion angles; correlations between s.u.'s in cell parameters are only
used when they are defined by crystal symmetry. An approximate (isotropic)
treatment of cell s.u.'s is used for estimating s.u.'s involving l.s.
planes.
;
loop_
    _geom_bond_atom_site_label_1
    _geom_bond_atom_site_label_2
    _geom_bond_site_symmetry_2
    _geom_bond_distance
    _geom_bond_publ_flag
    Br1 C24 . 1.871(3) ?
    C1 C2 . 1.370(5) ?
    C1 C6 . 1.382(4) ?
    C1 H1 . 0.9300 ?
    C2 C3 . 1.381(6) ?
    C2 H2 . 0.9300 ?
    C3 C4 . 1.385(5) ?
    C3 H3 . 0.9300 ?
    C4 C5 . 1.394(4) ?
    C4 H4 . 0.9300 ?
    C5 C6 . 1.403(4) ?
    C5 N1 . 1.406(4) ?
    C6 S1 . 1.758(3) ?
    C7 N1 . 1.469(4) ?
    C7 C8 . 1.511(6) ?
    C7 H7A . 0.9700 ?
    C7 H7B . 0.9700 ?
    C8 H8A . 0.9600 ?
    C8 H8B . 0.9600 ?
    C8 H8C . 0.9600 ?
    C9 C10 . 1.387(4) ?
    C9 C14 . 1.406(4) ?
    C9 N1 . 1.417(4) ?
    C10 C11 . 1.379(5) ?
    C10 H10 . 0.9300 ?
    C11 C12 . 1.385(4) ?
    C11 H11 . 0.9300 ?
    C12 C13 . 1.400(4) ?
    C12 C15 . 1.471(4) ?
    C13 C14 . 1.376(4) ?
    C13 H13 . 0.9300 ?
    C14 S1 . 1.765(3) ?
    C15 C16 . 1.361(5) ?
    C15 S2 . 1.736(3) ?
    C16 C17 . 1.394(5) ?
    C16 H16 . 0.9300 ?
    C17 C18 . 1.363(4) ?
    C17 H17 . 0.9300 ?
    C18 C19 . 1.441(4) ?
    C18 S2 . 1.726(3) ?
    C19 N2 . 1.295(4) ?
    C19 O1 . 1.358(4) ?
    C20 N3 . 1.295(4) ?
    C20 O1 . 1.369(4) ?
    C20 C21 . 1.438(5) ?
    C21 C22 . 1.355(5) ?
    C21 S3 . 1.726(3) ?
    C22 C23 . 1.407(5) ?
    C22 H22 . 0.9300 ?
    C23 C24 . 1.344(5) ?
    C23 H23 . 0.9300 ?
    C24 S3 . 1.715(4) ?
    N2 N3 . 1.405(4) ?
loop_
    _geom_angle_atom_site_label_1
    _geom_angle_atom_site_label_2
    _geom_angle_atom_site_label_3
    _geom_angle_site_symmetry_1
    _geom_angle_site_symmetry_3
    _geom_angle
    _geom_angle_publ_flag
    C2 C1 C6 . . 120.6(4) ?
    C2 C1 H1 . . 119.7 ?
    C6 C1 H1 . . 119.7 ?
    C1 C2 C3 . . 119.5(3) ?
    C1 C2 H2 . . 120.2 ?
    C3 C2 H2 . . 120.2 ?
    C2 C3 C4 . . 120.6(4) ?
    C2 C3 H3 . . 119.7 ?
    C4 C3 H3 . . 119.7 ?
    C3 C4 C5 . . 120.7(3) ?
    C3 C4 H4 . . 119.6 ?
    C5 C4 H4 . . 119.6 ?
    C4 C5 C6 . . 117.6(3) ?
    C4 C5 N1 . . 122.9(3) ?
    C6 C5 N1 . . 119.5(3) ?
    C1 C6 C5 . . 120.9(3) ?
    C1 C6 S1 . . 120.4(3) ?
    C5 C6 S1 . . 118.6(2) ?
    N1 C7 C8 . . 112.8(3) ?
    N1 C7 H7A . . 109.0 ?
    C8 C7 H7A . . 109.0 ?
    N1 C7 H7B . . 109.0 ?
    C8 C7 H7B . . 109.0 ?
    H7A C7 H7B . . 107.8 ?
    C7 C8 H8A . . 109.5 ?
    C7 C8 H8B . . 109.5 ?
    H8A C8 H8B . . 109.5 ?
    C7 C8 H8C . . 109.5 ?
    H8A C8 H8C . . 109.5 ?
    H8B C8 H8C . . 109.5 ?
    C10 C9 C14 . . 117.6(3) ?
    C10 C9 N1 . . 123.4(3) ?
    C14 C9 N1 . . 119.0(3) ?
    C11 C10 C9 . . 121.1(3) ?
    C11 C10 H10 . . 119.4 ?
    C9 C10 H10 . . 119.4 ?
    C10 C11 C12 . . 121.6(3) ?
    C10 C11 H11 . . 119.2 ?
    C12 C11 H11 . . 119.2 ?
    C11 C12 C13 . . 117.6(3) ?
    C11 C12 C15 . . 122.4(3) ?
    C13 C12 C15 . . 120.1(3) ?
    C14 C13 C12 . . 121.1(3) ?
    C14 C13 H13 . . 119.4 ?
    C12 C13 H13 . . 119.4 ?
    C13 C14 C9 . . 120.9(3) ?
    C13 C14 S1 . . 120.3(2) ?
    C9 C14 S1 . . 118.7(2) ?
    C16 C15 C12 . . 129.4(3) ?
    C16 C15 S2 . . 110.0(2) ?
    C12 C15 S2 . . 120.6(2) ?
    C15 C16 C17 . . 114.4(3) ?
    C15 C16 H16 . . 122.8 ?
    C17 C16 H16 . . 122.8 ?
    C18 C17 C16 . . 112.8(3) ?
    C18 C17 H17 . . 123.6 ?
    C16 C17 H17 . . 123.6 ?
    C17 C18 C19 . . 128.1(3) ?
    C17 C18 S2 . . 111.1(3) ?
    C19 C18 S2 . . 120.8(2) ?
    N2 C19 O1 . . 113.1(3) ?
    N2 C19 C18 . . 128.8(3) ?
    O1 C19 C18 . . 118.0(3) ?
    N3 C20 O1 . . 112.7(3) ?
    N3 C20 C21 . . 128.5(3) ?
    O1 C20 C21 . . 118.8(3) ?
    C22 C21 C20 . . 129.4(3) ?
    C22 C21 S3 . . 111.6(3) ?
    C20 C21 S3 . . 119.0(2) ?
    C21 C22 C23 . . 113.3(3) ?
    C21 C22 H22 . . 123.4 ?
    C23 C22 H22 . . 123.4 ?
    C24 C23 C22 . . 111.5(3) ?
    C24 C23 H23 . . 124.2 ?
    C22 C23 H23 . . 124.2 ?
    C23 C24 S3 . . 113.5(3) ?
    C23 C24 Br1 . . 127.3(3) ?
    S3 C24 Br1 . . 119.19(18) ?
    C5 N1 C9 . . 117.9(2) ?
    C5 N1 C7 . . 119.3(3) ?
    C9 N1 C7 . . 118.0(3) ?
    C19 N2 N3 . . 106.0(3) ?
    C20 N3 N2 . . 106.1(3) ?
    C19 O1 C20 . . 102.1(2) ?
    C6 S1 C14 . . 98.95(15) ?
    C18 S2 C15 . . 91.68(16) ?
    C24 S3 C21 . . 90.13(16) ?
_iucr_refine_instructions_details
;
TITL a in P-1
CELL 0.71073   7.4300   7.6019  22.1933  89.315  89.170  64.891
ZERR   2  0.0005   0.0005   0.0014   0.004   0.004   0.004
LATT 1
SFAC C  H  N  O  S  Br
UNIT 48 32 6 2 6 2
OMIT  -3.00  50.00
L.S. 4
ACTA
mpla C1 C2 C3 C4 C5 C6
mpla N1 N2 N3 S1 S2 S3 O1 Br1 C9 C11 C22 C24 C16 C17 C13 C12 C10 C14 C15 C18 =
     C19 C20 C21 C23=
BOND $H
FMAP 2
PLAN 20
HTAB
TEMP 23.000
WGHT    0.081300    0.055600
FVAR       0.13140
BR1   6   -0.647596    0.559730    0.189064    11.00000    0.10636    0.08469 =
         0.06752    0.01751   -0.03207   -0.04795
C1    1    0.362185    0.227314    0.961429    11.00000    0.07001    0.05342 =
         0.04364    0.00462    0.00462   -0.01586
AFIX  43
H1    2    0.228122    0.276155    0.971835    11.00000   -1.20000
AFIX   0
C2    1    0.488693    0.270998    0.996073    11.00000    0.10140    0.05426 =
         0.04590   -0.00263   -0.00522   -0.03235
AFIX  43
H2    2    0.441618    0.346341    1.030443    11.00000   -1.20000
AFIX   0
C3    1    0.686691    0.202293    0.979571    11.00000    0.10230    0.06642 =
         0.05176    0.00232   -0.01441   -0.05093
AFIX  43
H3    2    0.773051    0.231322    1.003064    11.00000   -1.20000
AFIX   0
C4    1    0.757735    0.090513    0.928323    11.00000    0.06457    0.06720 =
         0.05627    0.00877   -0.00772   -0.03938
AFIX  43
H4    2    0.890398    0.048926    0.917002    11.00000   -1.20000
AFIX   0
C5    1    0.632521    0.039684    0.893533    11.00000    0.05044    0.05073 =
         0.04116    0.00724   -0.00258   -0.02697
C6    1    0.431993    0.111323    0.911156    11.00000    0.05667    0.04859 =
         0.03621    0.00722   -0.00317   -0.02428
C7    1    0.912666   -0.200341    0.834087    11.00000    0.04716    0.07806 =
         0.06784   -0.00666    0.00008   -0.01986
AFIX  23
H7A   2    0.982164   -0.117424    0.832029    11.00000   -1.20000
H7B   2    0.934119   -0.268276    0.796063    11.00000   -1.20000
AFIX   0
C8    1    0.999361   -0.347307    0.884282    11.00000    0.07086    0.07734 =
         0.08333    0.00015   -0.02206   -0.01117
AFIX 137
H8A   2    0.982797   -0.280810    0.921890    11.00000   -1.50000
H8B   2    1.138322   -0.423792    0.876508    11.00000   -1.50000
H8C   2    0.932030   -0.430667    0.886332    11.00000   -1.50000
AFIX   0
C9    1    0.578581   -0.023188    0.790352    11.00000    0.04659    0.04770 =
         0.04116   -0.00114    0.00273   -0.02424
C10   1    0.653753   -0.029362    0.732449    11.00000    0.04615    0.06371 =
         0.05028   -0.00675    0.00683   -0.02668
AFIX  43
H10   2    0.788798   -0.063799    0.726869    11.00000   -1.20000
AFIX   0
C11   1    0.531585    0.014710    0.683019    11.00000    0.05373    0.05686 =
         0.04055   -0.00662    0.00951   -0.02453
AFIX  43
H11   2    0.587025    0.003846    0.644633    11.00000   -1.20000
AFIX   0
C12   1    0.328322    0.074762    0.689154    11.00000    0.05239    0.04245 =
         0.04196   -0.00291    0.00558   -0.02194
C13   1    0.250263    0.089515    0.747637    11.00000    0.04347    0.05323 =
         0.04408   -0.00110    0.00373   -0.02185
AFIX  43
H13   2    0.113785    0.133451    0.753184    11.00000   -1.20000
AFIX   0
C14   1    0.372123    0.040086    0.797055    11.00000    0.04948    0.05039 =
         0.04151   -0.00041    0.00202   -0.02672
C15   1    0.196017    0.120356    0.636961    11.00000    0.05884    0.04147 =
         0.04120   -0.00227    0.00482   -0.02244
C16   1    0.005879    0.139021    0.633922    11.00000    0.05596    0.05758 =
         0.04066    0.00278    0.00449   -0.02620
AFIX  43
H16   2   -0.061994    0.119940    0.667056    11.00000   -1.20000
AFIX   0
C17   1   -0.078603    0.189098    0.577029    11.00000    0.05158    0.05714 =
         0.04618   -0.00266    0.00302   -0.02308
AFIX  43
H17   2   -0.207518    0.207213    0.568503    11.00000   -1.20000
AFIX   0
C18   1    0.048005    0.208691    0.535202    11.00000    0.05344    0.04447 =
         0.04583   -0.00163    0.00286   -0.01839
C19   1    0.011125    0.260642    0.472471    11.00000    0.05109    0.04519 =
         0.04283   -0.00260    0.00157   -0.01890
C20   1   -0.154188    0.344932    0.391775    11.00000    0.04904    0.04349 =
         0.04030   -0.00304    0.00854   -0.01834
C21   1   -0.322508    0.395927    0.352968    11.00000    0.05192    0.04080 =
         0.04294   -0.00074    0.00746   -0.02077
C22   1   -0.504149    0.401910    0.365308    11.00000    0.05668    0.05387 =
         0.05234    0.00275    0.00945   -0.02303
AFIX  43
H22   2   -0.541961    0.375257    0.403209    11.00000   -1.20000
AFIX   0
C23   1   -0.629875    0.452501    0.315022    11.00000    0.05116    0.05439 =
         0.06559    0.00305    0.00068   -0.02272
AFIX  43
H23   2   -0.758870    0.462002    0.315666    11.00000   -1.20000
AFIX   0
C24   1   -0.540120    0.485370    0.265942    11.00000    0.06322    0.04626 =
         0.04660    0.00224   -0.00215   -0.02469
N1    3    0.699058   -0.078844    0.842322    11.00000    0.04152    0.06097 =
         0.04469   -0.00308   -0.00020   -0.02140
N2    3    0.131297    0.274613    0.431851    11.00000    0.05563    0.07168 =
         0.04306    0.00357    0.00298   -0.02869
N3    3    0.021839    0.330075    0.378348    11.00000    0.05377    0.07194 =
         0.04172    0.00350    0.00471   -0.02821
O1    4   -0.173236    0.303503    0.451069    11.00000    0.04835    0.04971 =
         0.04047    0.00069    0.00599   -0.01969
S1    5    0.272729    0.041819    0.869878    11.00000    0.05386    0.09055 =
         0.04172    0.00222    0.00410   -0.04180
S2    5    0.274617    0.164046    0.566624    11.00000    0.05617    0.06769 =
         0.04110    0.00029    0.00376   -0.03003
S3    5   -0.301119    0.453751    0.278569    11.00000    0.06123    0.06359 =
         0.04194    0.00403    0.00418   -0.03259
HKLF 4
REM  a in P-1
REM R1 =  0.0435 for   3138 Fo > 4sig(Fo)  and  0.0563 for all   3972 data
REM    290 parameters refined using      0 restraints
END
WGHT      0.0813      0.0556
REM Highest difference peak  0.471,  deepest hole -0.623,  1-sigma level  0.069
Q1    1  -0.5068  0.5011  0.1821  11.00000  0.05    0.47
Q2    1  -0.6927  0.5493  0.2280  11.00000  0.05    0.36
Q3    1   0.2301  0.1406  0.6113  11.00000  0.05    0.31
Q4    1  -0.5085  0.4755  0.2202  11.00000  0.05    0.29
Q5    1  -0.3498  0.4713  0.3202  11.00000  0.05    0.28
Q6    1   0.2860  0.0716  0.7191  11.00000  0.05    0.27
Q7    1  -0.4858  0.3937  0.1246  11.00000  0.05    0.26
Q8    1  -0.6204  0.6689  0.1388  11.00000  0.05    0.26
Q9    1   0.3187  0.1018  0.8235  11.00000  0.05    0.26
Q10   1  -0.6861  0.5839  0.1778  11.00000  0.05    0.25
Q11   1  -0.7146  0.4332  0.2889  11.00000  0.05    0.25
Q12   1  -0.6088  0.5122  0.2961  11.00000  0.05    0.25
Q13   1  -0.0093  0.1142  0.5491  11.00000  0.05    0.25
Q14   1   0.3423 -0.0080  0.8280  11.00000  0.05    0.24
Q15   1   0.3475  0.1216  0.8021  11.00000  0.05    0.24
Q16   1   0.5098  0.1574  0.6314  11.00000  0.05    0.23
Q17   1   0.1670  0.1509  0.9071  11.00000  0.05    0.22
Q18   1  -0.5764  0.3565  0.1902  11.00000  0.05    0.22
Q19   1   0.2917  0.3015  0.7889  11.00000  0.05    0.22
Q20   1   0.1575  0.1971  0.5397  11.00000  0.05    0.22
END
;
data_global
_journal_date_recd_electronic     2012-03-19
_journal_date_accepted     2012-03-29
_journal_name_full     'Acta Crystallographica, Section E'
_journal_year     2012
_journal_volume     68
_journal_issue      5
_journal_page_first     o1383
_journal_page_last     o1384
_journal_paper_category     QO
_journal_paper_doi     10.1107/S160053681201361X
_journal_coeditor_code     YK2050
loop_
    _publ_contact_author_name
    _publ_contact_author_address
    _publ_contact_author_email
    'Sun, Li-Cheng'
;
Dalian Institute of Technology
2 Linggong Road
116024 Dalian
People's Republic of ChinaChina
;
;
lichengs@kth.se
;
    'Liu, Jian-Hui'
;
Dalian Institute of Technology
2 Linggong Road
116024 Dalian
People's Republic of ChinaChina
;
;
liujh@dlut.edu.cn
;
_publ_contact_author_fax     (86)-411-84986245
_publ_contact_author_phone     (86)-411-84986245
_publ_section_title
;\
2-(5-Bromothiophen-2-yl)-5-[5-(10-ethylphenothiazin-3-yl)thiophen-2-yl]-1,3,4-\
oxadiazole
;
loop_
    _publ_author_name
    _publ_author_address
    'Pan, Yu-Zhen'
;
College of Chemistry
Dalian University of Technology
116024 Dalian, Liaoning
People's Republic of China
;
    'Wang, You-Gui'
;
College of Chemistry
Dalian University of Technology
116024 Dalian, Liaoning
People's Republic of China
;
    'Liu, Jian-Hui'
;
State Key Laboratory of Fine Chemicals,
DUT-KTH Joint Education and Research Center on Molecular Devices,
Dalian University of Technology,
116024 Dalian, Liaoning
People's Republic of China
;
    'Sun, Li-Cheng'
;
State Key Laboratory of Fine Chemicals,
DUT-KTH Joint Education and Research Center on Molecular Devices,
Dalian University of Technology, 116024 Dalian, Liaoning
People's Republic of China
and
Department of Chemistry
School of Chemical Science and Engineering
KTH Royal Institute of Technology
Stockholm 10044
Sweden
;
