# Supplementary material for: 2-(5-Bromo­thio­phen-2-yl)-5-[5-(10-ethyl­phenothia­zin-3-yl)thio­phen-2-yl]-1,3,4-oxadiazole
Source: Acta Crystallogr Sect E Struct Rep Online. 2012 Apr 13;68(Pt 5):o1383–4. doi: 10.1107/S160053681201361X (PMC3344512; doi:10.1107/S160053681201361X)
Supplement: Supplementary file 2 [file e-68-o1383-Isup2.hkl]

# 
# h,k,l, Fc-squared, Fo-squared, sigma(Fo-squared) and status flag 
# 
data_I
_shelx_title ' a in P-1' 
_shelx_refln_list_code          4 
_shelx_F_calc_maximum      234.94 
_exptl_crystal_F_000       544.00 
_reflns_d_resolution_high  0.8409 
 
loop_ 
 _symmetry_equiv_pos_as_xyz 
 'x, y, z' 
 '-x, -y, -z' 
 
_cell_length_a     7.4300 
_cell_length_b     7.6019 
_cell_length_c    22.1933 
_cell_angle_alpha  89.315 
_cell_angle_beta   89.170 
_cell_angle_gamma  64.891 
 
_shelx_F_squared_multiplier     1.000 
 
loop_ 
 _refln_index_h 
 _refln_index_k 
 _refln_index_l 
 _refln_F_squared_calc 
 _refln_F_squared_meas 
 _refln_F_squared_sigma 
 _refln_observed_status 
   1   0   0     3865.10     4354.28    177.11 o 
   2   0   0     2400.79     2436.40     99.15 o 
   3   0   0     6844.04     7058.28    258.50 o 
   4   0   0       50.81       61.53      4.96 o 
   5   0   0      258.99      274.15     14.00 o 
   6   0   0       96.44      104.07      7.78 o 
   7   0   0       38.13       45.86      9.27 o 
  -6   1   0      296.35      290.26     11.77 o 
  -5   1   0      244.43      276.40     10.42 o 
  -4   1   0      753.86      706.42     23.44 o 
  -3   1   0       89.34       60.54      3.21 o 
  -2   1   0      288.56      293.31     13.85 o 
  -1   1   0      861.42      981.62     40.59 o 
   0   1   0      445.00      460.90     19.09 o 
   1   1   0       60.57       71.68      6.66 o 
   2   1   0     1163.45     1227.60     56.08 o 
   3   1   0      278.63      244.97      7.86 o 
   4   1   0      454.95      365.29     11.67 o 
   5   1   0      562.91      446.83     14.39 o 
   6   1   0      344.46      342.08     21.51 o 
   7   1   0      108.69      113.45      9.57 o 
   8   1   0        1.95        4.53      9.11 o 
  -6   2   0       23.90       23.85      6.08 o 
  -5   2   0       78.47       88.78      6.44 o 
  -4   2   0       50.52       54.75      3.59 o 
  -3   2   0      173.90      173.74      7.86 o 
  -2   2   0     4382.44     4342.19    159.45 o 
  -1   2   0        0.81        3.06      0.84 o 
   0   2   0     3700.80     3854.01    138.13 o 
   1   2   0    55195.48    54142.83   2136.30 o 
   2   2   0        3.74        5.42      1.23 o 
   3   2   0     5901.26     6226.18    271.79 o 
   4   2   0     1644.64     1699.61     64.30 o 
   5   2   0        4.38        5.89      3.34 o 
   6   2   0      155.53      186.80     11.07 o 
   7   2   0       27.66       22.43     11.58 o 
   8   2   0       30.17       32.51     10.02 o 
  -6   3   0        9.64        5.57      3.43 o 
  -5   3   0      154.18      183.51      9.71 o 
  -4   3   0      128.52      160.91      9.15 o 
  -3   3   0      567.70      509.28     32.16 o 
  -2   3   0      572.62      546.61     22.85 o 
  -1   3   0       24.56       22.80      1.95 o 
   0   3   0      228.22      235.25      9.87 o 
   1   3   0      379.76      346.17     14.00 o 
   2   3   0       22.31       27.30      1.86 o 
   3   3   0       30.75       26.12      2.01 o 
   4   3   0      504.84      476.13     18.47 o 
   5   3   0       61.01       70.40      5.62 o 
   6   3   0      203.63      193.26     11.37 o 
   7   3   0       51.51       68.45     10.15 o 
   8   3   0        0.74       -4.58      9.00 o 
  -5   4   0        7.27        8.46      5.50 o 
  -4   4   0       27.17       29.38      6.38 o 
  -3   4   0        0.53       -0.63      2.86 o 
  -2   4   0      400.01      389.63     18.67 o 
  -1   4   0      300.73      288.30     12.39 o 
   0   4   0      113.77      118.49      4.84 o 
   1   4   0     3746.99     3989.92    143.67 o 
   2   4   0     4001.70     4193.89    149.58 o 
   3   4   0       48.68       70.88      9.61 o 
   4   4   0     2843.17     2981.72    107.37 o 
   5   4   0      107.87      108.24      5.35 o 
   6   4   0       30.93       37.84      5.27 o 
   7   4   0       56.37       57.25      6.42 o 
   8   4   0        1.59        7.36     11.00 o 
  -4   5   0       28.57       34.75      5.43 o 
  -3   5   0      109.63      114.74      6.70 o 
  -2   5   0      114.09      109.85      6.37 o 
  -1   5   0      237.78      224.80     10.22 o 
   0   5   0       28.37       23.48      2.55 o 
   1   5   0        8.04        8.53      2.22 o 
   2   5   0      359.50      341.51     12.89 o 
   3   5   0      220.62      227.36      9.04 o 
   4   5   0       26.45       23.21      2.44 o 
   5   5   0      380.06      359.82     14.11 o 
   6   5   0        1.07       -0.74      2.65 o 
   7   5   0        1.74        3.29      4.96 o 
   8   5   0        3.26        8.58     14.19 o 
  -3   6   0       26.04       29.04      4.52 o 
  -2   6   0        9.24        1.28      3.35 o 
  -1   6   0      272.73      270.86     12.23 o 
   0   6   0       32.84       27.76      3.15 o 
   1   6   0       38.18       39.81      3.31 o 
   2   6   0      557.05      541.13     25.47 o 
   3   6   0       50.89       48.73      3.25 o 
   4   6   0       83.94       92.60      4.98 o 
   5   6   0       58.80       65.69      4.25 o 
   6   6   0       40.12       40.92      3.74 o 
   7   6   0       68.69       70.41      7.07 o 
   8   6   0       29.64       27.18      6.17 o 
  -2   7   0        3.40        1.69      4.11 o 
  -1   7   0       35.63       33.01      4.11 o 
   0   7   0       34.18       27.51      3.56 o 
   1   7   0        8.29        7.08      2.97 o 
   2   7   0        1.98        5.52      3.46 o 
   3   7   0       86.33       93.32     11.29 o 
   4   7   0       34.74       34.57      3.87 o 
   5   7   0       71.60       72.39      4.72 o 
   6   7   0       73.22       73.01      6.90 o 
   7   7   0       54.66       57.60      7.58 o 
   0   8   0       35.89       38.24      4.74 o 
   1   8   0        6.97        6.95      3.53 o 
   2   8   0      120.98      118.23      8.21 o 
   3   8   0       47.72       37.64      4.50 o 
   4   8   0        9.26        9.14      3.87 o 
   5   8   0       28.65       25.22      4.29 o 
   6   8   0       23.45       23.42      6.04 o 
   7   8   0       35.55       38.86      6.26 o 
   3   9   0        3.30        2.83      3.79 o 
   4   9   0        7.93        7.53      4.50 o 
  -4  -9   1        0.03       -0.99      4.29 o 
  -7  -8   1       20.72       18.19      5.86 o 
  -6  -8   1      185.86      161.58     14.48 o 
  -5  -8   1       64.64       56.26      5.52 o 
  -4  -8   1       14.07        8.32      3.87 o 
  -3  -8   1      111.74      119.64      7.78 o 
  -2  -8   1       20.73       23.11      3.87 o 
  -1  -8   1        0.47        0.28      3.49 o 
   0  -8   1        7.17        2.87      3.94 o 
  -7  -7   1        4.65        2.07      5.19 o 
  -6  -7   1       54.13       63.41      6.44 o 
  -5  -7   1       45.61       52.97      7.11 o 
  -4  -7   1        9.34        8.72      3.46 o 
  -3  -7   1        9.37        7.34      3.05 o 
  -2  -7   1      139.78      129.64      6.83 o 
  -1  -7   1       41.47       39.55      3.72 o 
   0  -7   1       11.46        7.42      3.58 o 
   1  -7   1        5.64        7.99      3.56 o 
   2  -7   1       88.54       86.19      6.31 o 
  -8  -6   1       13.03        8.30      6.07 o 
  -7  -6   1        4.83        5.10      5.13 o 
  -6  -6   1       39.35       38.45      5.28 o 
  -5  -6   1      518.41      532.50     20.25 o 
  -4  -6   1      507.28      475.74     18.02 o 
  -3  -6   1        9.37        9.51      2.54 o 
  -2  -6   1      378.78      370.69     27.80 o 
  -1  -6   1       77.95       81.48      5.01 o 
   0  -6   1      117.50      127.41      6.60 o 
   1  -6   1       81.92       85.79      5.22 o 
   2  -6   1       38.33       36.14      4.31 o 
   3  -6   1        6.84        7.61      4.16 o 
  -8  -5   1      317.75      296.47     16.57 o 
  -7  -5   1      192.51      211.15     12.74 o 
  -6  -5   1      376.63      365.66     18.60 o 
  -5  -5   1      498.84      484.20     18.47 o 
  -4  -5   1       61.53       66.81      3.80 o 
  -3  -5   1      322.20      351.58     13.36 o 
  -2  -5   1       88.01       91.40      4.53 o 
  -1  -5   1      328.66      336.27     12.63 o 
   0  -5   1       58.13       63.83      3.96 o 
   1  -5   1       34.34       30.93      3.04 o 
   2  -5   1       19.23       14.10      3.10 o 
   3  -5   1      152.27      147.04      7.92 o 
   4  -5   1        6.33        3.52      4.05 o 
  -8  -4   1       99.45       87.44     12.43 o 
  -7  -4   1       13.59       14.41      5.19 o 
  -6  -4   1      375.21      362.29     18.37 o 
  -5  -4   1       25.50       30.47      2.97 o 
  -4  -4   1     1053.75     1082.57     39.50 o 
  -3  -4   1     2345.84     2232.31     80.31 o 
  -2  -4   1       57.47       50.40      3.55 o 
  -1  -4   1      547.56      513.63     31.52 o 
   0  -4   1      432.87      422.26     15.37 o 
   1  -4   1       29.24       30.97      2.63 o 
   2  -4   1       52.91       63.46      4.13 o 
   3  -4   1       40.16       34.94      3.54 o 
   4  -4   1        0.16       -0.51      3.40 o 
   5  -4   1        7.12        4.34      4.29 o 
  -8  -3   1       80.80       92.50     12.80 o 
  -7  -3   1      196.45      184.13     11.58 o 
  -6  -3   1       14.58       21.86      4.66 o 
  -5  -3   1      538.57      485.68     23.05 o 
  -4  -3   1      839.41      765.90     28.05 o 
  -3  -3   1        8.86       11.31      2.26 o 
  -2  -3   1       44.40       39.17      3.03 o 
  -1  -3   1       83.66       85.58      3.83 o 
   0  -3   1      545.52      527.39     21.70 o 
   1  -3   1       10.24       15.29      3.19 o 
   2  -3   1       31.72       38.49      2.75 o 
   3  -3   1       37.90       42.13      3.30 o 
   4  -3   1      313.96      307.66     15.50 o 
   5  -3   1       48.80       45.46      4.73 o 
   6  -3   1       23.27       21.59      4.70 o 
  -8  -2   1        5.63        9.85      9.54 o 
  -7  -2   1       15.57        8.69      5.22 o 
  -6  -2   1       57.01       61.01      6.06 o 
  -5  -2   1       47.57       48.74      4.91 o 
  -4  -2   1     2759.00     2802.96    124.17 o 
  -3  -2   1      525.23      482.25     38.22 o 
  -2  -2   1     1775.86     1727.06     74.82 o 
  -1  -2   1     2990.76     3605.33    141.57 o 
   0  -2   1      160.00      250.54     16.13 o 
   1  -2   1      225.14      233.11      9.87 o 
   2  -2   1      129.56      177.17     11.29 o 
   3  -2   1       85.11       98.74      5.68 o 
   4  -2   1       17.74       19.59      2.95 o 
   5  -2   1       90.17       85.77      4.91 o 
   6  -2   1       30.17       26.50      4.06 o 
  -8  -1   1        2.84        0.81      8.77 o 
  -7  -1   1      126.75       95.92     11.38 o 
  -6  -1   1       54.67       49.61      4.80 o 
  -5  -1   1       15.78       19.22      1.95 o 
  -4  -1   1      287.83      237.93      8.04 o 
  -3  -1   1     1480.72     1279.10     38.89 o 
  -2  -1   1     1275.65     1304.63     79.54 o 
  -1  -1   1      149.10      155.92      7.89 o 
   0  -1   1      368.17      391.33     14.40 o 
   1  -1   1     1091.01     1067.05     43.69 o 
   2  -1   1      239.73      249.40     12.03 o 
   3  -1   1        4.34        2.32      1.47 o 
   4  -1   1       58.75       68.74      3.38 o 
   5  -1   1      156.04      138.04      6.04 o 
   6  -1   1       85.47       72.83      5.94 o 
   7  -1   1        0.22       -1.16      5.21 o 
  -7   0   1        9.65        6.76      5.22 o 
  -6   0   1       32.57       28.88      3.19 o 
  -5   0   1      148.27      148.02      5.66 o 
  -4   0   1      230.97      262.92      9.56 o 
  -3   0   1     7206.82     7311.60    240.54 o 
  -2   0   1     2284.71     2240.92     74.01 o 
  -1   0   1     7337.76     7513.43    348.83 o 
   1   0   1     5506.26     6474.75    342.99 o 
   2   0   1      433.68      501.28     21.99 o 
   3   0   1     1623.77     1863.96     61.56 o 
   4   0   1       71.41       89.80      5.04 o 
   5   0   1      180.62      155.75     12.73 o 
   6   0   1      369.48      327.57     14.75 o 
   7   0   1       23.91       32.96      6.89 o 
  -7   1   1       34.18       14.48      7.53 o 
  -6   1   1      151.59      113.44     10.25 o 
  -5   1   1       25.03       27.58      2.99 o 
  -4   1   1       75.57       88.07      3.75 o 
  -3   1   1      148.43      166.42      6.82 o 
  -2   1   1       11.26       13.14      3.26 o 
  -1   1   1     6864.99     6928.23    281.95 o 
   0   1   1     1391.59     1368.51     66.45 o 
   1   1   1      125.42      138.41      9.85 o 
   2   1   1     7661.07     7880.20    422.60 o 
   3   1   1        7.32        5.69      1.48 o 
   4   1   1      549.26      506.08     18.30 o 
   5   1   1        5.08        9.28      3.28 o 
   6   1   1        5.71       -1.93      3.62 o 
   7   1   1       33.71       18.01      6.51 o 
   8   1   1       22.39       26.56      9.85 o 
  -6   2   1       22.59       15.06      8.11 o 
  -5   2   1       35.86       40.22      3.51 o 
  -4   2   1       78.99       85.12      4.17 o 
  -3   2   1     1611.34     1610.11     65.92 o 
  -2   2   1     3264.64     3247.26    119.16 o 
  -1   2   1     1247.16     1255.23     51.39 o 
   0   2   1    13823.37    15274.71    604.55 o 
   1   2   1     4550.22     4816.33    189.62 o 
   2   2   1     1109.71     1079.20     62.67 o 
   3   2   1     2934.74     3207.44    198.65 o 
   4   2   1     2286.06     2631.49    114.35 o 
   5   2   1      234.85      222.68      9.54 o 
   6   2   1      402.27      360.19     17.96 o 
   7   2   1      202.16      188.19     16.28 o 
   8   2   1      165.90      177.23     16.40 o 
  -6   3   1      128.28      123.06      8.76 o 
  -5   3   1       87.43       83.52     10.71 o 
  -4   3   1       89.24       91.56      9.57 o 
  -3   3   1       59.51       64.42      7.48 o 
  -2   3   1       87.29       85.56      4.74 o 
  -1   3   1      102.48       95.26      4.53 o 
   0   3   1     1850.40     1817.04     73.66 o 
   1   3   1      123.66      119.09      4.87 o 
   2   3   1     1215.71     1217.00     43.94 o 
   3   3   1     2282.17     2145.08     77.34 o 
   4   3   1        5.31       10.50      2.34 o 
   5   3   1      443.61      472.91     22.30 o 
   6   3   1       13.48       11.94      4.12 o 
   7   3   1       43.25       32.08      9.18 o 
   8   3   1        0.09        7.10     14.77 o 
  -5   4   1       17.90       18.65      4.82 o 
  -4   4   1        0.57       -5.67      3.99 o 
  -3   4   1        4.21        2.82      2.75 o 
  -2   4   1      518.77      508.71     21.42 o 
  -1   4   1      228.61      238.31     10.44 o 
   0   4   1       38.89       47.13      2.19 o 
   1   4   1     3086.40     3545.92    127.90 o 
   2   4   1        6.40        7.53      2.32 o 
   3   4   1       96.14      109.04      5.03 o 
   4   4   1     1227.44     1217.98     44.42 o 
   5   4   1      465.29      465.21     17.66 o 
   6   4   1       18.94       21.58      3.05 o 
   7   4   1        6.20       11.47      8.11 o 
   8   4   1        2.58        3.40      8.77 o 
  -4   5   1       38.58       32.06      4.92 o 
  -3   5   1        8.11        5.32      3.50 o 
  -2   5   1       33.29       33.63      3.56 o 
  -1   5   1       85.64       96.50      5.56 o 
   0   5   1       75.30       72.42      4.24 o 
   1   5   1      175.95      166.80      7.78 o 
   2   5   1        4.03        7.56      2.51 o 
   3   5   1      753.77      742.53     27.39 o 
   4   5   1      884.08      865.43     31.93 o 
   5   5   1        3.98        3.37      4.01 o 
   6   5   1      390.81      381.12     15.03 o 
   7   5   1       35.87       41.84      5.49 o 
   8   5   1       24.99       20.97     10.17 o 
  -3   6   1        6.03        8.01      5.21 o 
  -2   6   1        0.14        0.63      3.44 o 
  -1   6   1       20.02       25.51      4.10 o 
   0   6   1      138.64      140.47      7.17 o 
   1   6   1        5.01        8.11      2.38 o 
   2   6   1        9.82       18.16      3.05 o 
   3   6   1       17.63       18.00      2.43 o 
   4   6   1       53.51       47.68      4.01 o 
   5   6   1      252.14      252.07     10.48 o 
   6   6   1        7.18        2.61      2.91 o 
   7   6   1       62.41       62.74      9.51 o 
   8   6   1        0.64       -3.25      9.82 o 
  -2   7   1       20.06       19.96      4.46 o 
  -1   7   1        0.17       -0.47      3.44 o 
   0   7   1       26.10       21.81      3.49 o 
   1   7   1       47.57       44.72      4.06 o 
   2   7   1       21.19       16.80      3.46 o 
   3   7   1        1.47       -2.24      3.19 o 
   4   7   1       30.70       31.41      3.75 o 
   5   7   1       35.07       34.39      3.69 o 
   6   7   1       14.80       18.99      5.05 o 
   7   7   1       46.79       58.38      6.79 o 
   0   8   1        3.01        4.35      3.61 o 
   1   8   1       11.49       11.93      3.44 o 
   2   8   1        6.26       13.44      3.38 o 
   3   8   1       11.24       14.19      4.10 o 
   4   8   1       21.23       17.68      4.29 o 
   5   8   1      161.73      182.95     21.43 o 
   6   8   1        6.46        1.29      3.78 o 
   7   8   1        9.49       12.39      5.47 o 
   4   9   1       11.77       13.61      4.50 o 
  -4  -9   2        0.44       -1.45      4.50 o 
  -6  -8   2       47.20       49.43      6.53 o 
  -5  -8   2        2.06        3.66      3.87 o 
  -4  -8   2       18.46       14.51      4.29 o 
  -3  -8   2      106.93       95.20      7.32 o 
  -2  -8   2        0.64       -0.52      3.31 o 
  -1  -8   2       49.00       49.09      4.62 o 
   0  -8   2       10.76        6.37      3.96 o 
  -7  -7   2       15.41       14.48      5.69 o 
  -6  -7   2        0.35       -0.84      4.91 o 
  -5  -7   2       75.41       92.20      8.36 o 
  -4  -7   2       58.89       60.19      5.50 o 
  -3  -7   2       83.97       74.61      9.85 o 
  -2  -7   2       16.39       14.91      3.11 o 
  -1  -7   2       16.42       17.65      3.04 o 
   0  -7   2       45.32       47.95      4.40 o 
   1  -7   2        0.89        2.53      3.83 o 
   2  -7   2       20.49       31.15      4.76 o 
  -8  -6   2        0.24        0.40      5.37 o 
  -7  -6   2       49.77       49.64      6.50 o 
  -6  -6   2       42.18       36.45      5.26 o 
  -5  -6   2       98.18      120.39      6.29 o 
  -4  -6   2       76.71       86.81      4.77 o 
  -3  -6   2      197.25      197.27      8.80 o 
  -2  -6   2      388.28      397.90     19.13 o 
  -1  -6   2       65.71       66.23      4.17 o 
   0  -6   2      131.41      132.79      6.71 o 
   1  -6   2       73.15       77.56      4.99 o 
   2  -6   2        5.26       -0.37      3.26 o 
   3  -6   2       15.61       20.69      4.41 o 
  -8  -5   2       50.90       34.79      6.83 o 
  -7  -5   2       66.02       69.19      7.35 o 
  -6  -5   2        9.27       10.52      4.80 o 
  -5  -5   2       64.68       63.99      4.09 o 
  -4  -5   2       15.68       18.63      2.48 o 
  -3  -5   2      273.47      275.76     10.81 o 
  -2  -5   2      159.33      144.21      6.16 o 
  -1  -5   2       23.41       25.41      2.09 o 
   0  -5   2     1161.05     1132.86     46.67 o 
   1  -5   2      218.60      219.80     10.09 o 
   2  -5   2       57.69       67.77      4.65 o 
   3  -5   2       73.99       87.32      5.85 o 
   4  -5   2        4.75        3.79      4.16 o 
  -8  -4   2        3.21        2.08      8.66 o 
  -7  -4   2       77.20       53.45      8.42 o 
  -6  -4   2      863.15      854.14     39.42 o 
  -5  -4   2       75.24       87.57      6.56 o 
  -4  -4   2        5.14       11.53      3.67 o 
  -3  -4   2      584.74      615.96     22.53 o 
  -2  -4   2      888.93     1014.33     36.45 o 
  -1  -4   2      147.00      288.99     22.59 o 
   0  -4   2       64.61       59.98      4.84 o 
   1  -4   2      923.18      941.95     38.81 o 
   2  -4   2      566.72      563.59     23.60 o 
   3  -4   2       45.33       52.57      4.01 o 
   4  -4   2       95.78      105.41      6.41 o 
   5  -4   2        6.92        3.15      5.77 o 
  -8  -3   2       90.90       78.48      9.76 o 
  -7  -3   2        1.25        3.46      5.06 o 
  -6  -3   2      740.19      758.97     35.29 o 
  -5  -3   2       54.50       61.28      5.37 o 
  -4  -3   2     1408.21     1303.73     47.19 o 
  -3  -3   2      119.28      113.31      4.92 o 
  -2  -3   2     2465.46     2430.39     86.37 o 
  -1  -3   2        6.83       11.02      1.19 o 
   0  -3   2     1201.71     1124.16     45.81 o 
   1  -3   2     3448.75     3377.66    137.62 o 
   2  -3   2      151.74      153.81      7.23 o 
   3  -3   2      656.01      669.56     28.14 o 
   4  -3   2      187.24      213.53     20.57 o 
   5  -3   2       41.39       44.47      5.80 o 
   6  -3   2        0.59       -0.36      4.29 o 
  -8  -2   2       98.29       83.07      8.81 o 
  -7  -2   2        8.03       19.36      5.37 o 
  -6  -2   2      188.82      151.76      9.81 o 
  -5  -2   2      968.40      879.76     40.19 o 
  -4  -2   2     1142.13     1231.93     55.39 o 
  -3  -2   2        4.54        4.75      3.79 o 
  -2  -2   2     2657.72     2731.47     97.06 o 
  -1  -2   2    11491.58    12453.09    488.41 o 
   0  -2   2     3892.43     4168.98    169.01 o 
   1  -2   2       25.37       23.02      1.60 o 
   2  -2   2     1805.14     1787.22     72.28 o 
   3  -2   2      580.99      532.84     34.54 o 
   4  -2   2      256.87      252.57     16.94 o 
   5  -2   2      159.79      170.99      6.90 o 
   6  -2   2        8.79        7.73      3.88 o 
  -8  -1   2       55.90       67.34     11.54 o 
  -7  -1   2        0.07        2.33      4.93 o 
  -6  -1   2        6.40        9.86      5.60 o 
  -5  -1   2      168.21      136.54      5.36 o 
  -4  -1   2      116.03       98.32      3.94 o 
  -3  -1   2     1188.68      960.06     32.40 o 
  -2  -1   2     1828.34     1632.81     94.25 o 
  -1  -1   2      909.40      946.32     66.02 o 
   0  -1   2      411.13      392.54     16.22 o 
   1  -1   2     2023.42     1914.74     96.38 o 
   2  -1   2     3697.96     3264.03    306.94 o 
   3  -1   2     1323.23     1264.88     53.75 o 
   4  -1   2      645.03      654.84     19.77 o 
   5  -1   2      195.48      195.11     10.43 o 
   6  -1   2       86.79       92.52      5.46 o 
   7  -1   2        2.35        1.74      5.21 o 
  -7   0   2       74.49       76.52     14.45 o 
  -6   0   2        9.56       14.64      5.29 o 
  -5   0   2       98.89       86.08      4.43 o 
  -4   0   2     1200.93     1228.14     41.00 o 
  -3   0   2     2921.63     3018.28     98.90 o 
  -2   0   2       25.56       27.00      1.48 o 
  -1   0   2    25308.47    23364.81   1022.51 o 
   1   0   2       49.26       63.12     11.58 o 
   2   0   2     2624.51     2884.02    156.27 o 
   3   0   2     1004.37     1139.40     42.74 o 
   4   0   2       12.20       11.76      1.57 o 
   5   0   2      637.66      633.89     24.25 o 
   6   0   2       61.69       70.30      4.93 o 
   7   0   2        0.29        5.84      6.42 o 
  -7   1   2        1.37        5.79      7.53 o 
  -6   1   2       99.98      122.65     10.82 o 
  -5   1   2        3.26       -1.00      2.28 o 
  -4   1   2      132.15      135.49      6.00 o 
  -3   1   2      454.34      423.57     14.51 o 
  -2   1   2      340.52      279.71     10.22 o 
  -1   1   2     6342.43     6185.44    220.64 o 
   0   1   2     4947.13     5141.61    311.23 o 
   1   1   2     1712.46     1850.35    127.41 o 
   2   1   2     1841.15     2336.47    107.22 o 
   3   1   2      757.82      866.92     40.90 o 
   4   1   2      553.52      546.74     28.03 o 
   5   1   2      207.65      212.81      8.21 o 
   6   1   2      124.62      125.41      6.02 o 
   7   1   2        0.31       -5.23      5.74 o 
   8   1   2        1.07        1.60      9.00 o 
  -6   2   2       70.23       88.61     11.58 o 
  -5   2   2       23.26       30.91      5.11 o 
  -4   2   2        1.87        4.31      2.18 o 
  -3   2   2      508.63      518.70     19.08 o 
  -2   2   2      673.89      627.25     21.04 o 
  -1   2   2       45.79       45.47      3.09 o 
   0   2   2    53691.75    54062.65   2469.27 o 
   1   2   2     7374.84     7331.96    287.77 o 
   2   2   2      257.49      226.41     10.60 o 
   3   2   2     6821.47     7097.32    378.77 o 
   4   2   2      584.47      585.66     31.77 o 
   5   2   2      652.77      656.83     23.40 o 
   6   2   2     1142.47     1149.94     56.67 o 
   7   2   2        9.23        6.88      6.31 o 
   8   2   2        9.79        5.48      8.88 o 
  -6   3   2        1.33        1.16      8.69 o 
  -5   3   2      144.01      177.77     13.03 o 
  -4   3   2      123.90       95.73      9.46 o 
  -3   3   2      254.50      259.71     13.03 o 
  -2   3   2       54.63       54.50      4.52 o 
  -1   3   2     1499.99     1547.66     57.07 o 
   0   3   2     2112.32     2103.42     97.03 o 
   1   3   2      197.42      178.94      6.79 o 
   2   3   2       86.15       79.13      3.56 o 
   3   3   2        6.70       25.93      7.81 o 
   4   3   2       66.64       61.02      3.63 o 
   5   3   2      384.61      376.86     18.23 o 
   6   3   2       13.28       23.92      8.98 o 
   7   3   2      220.46      246.01     19.04 o 
   8   3   2       60.52       53.66     10.82 o 
  -5   4   2       21.39       26.57      5.25 o 
  -4   4   2       14.35       18.06      4.03 o 
  -3   4   2       31.10       29.59      6.16 o 
  -2   4   2      326.79      348.75     17.31 o 
  -1   4   2      253.64      271.78     12.37 o 
   0   4   2        5.94        7.20      1.40 o 
   1   4   2    15573.64    15826.85    563.89 o 
   2   4   2     1103.57     1030.67     36.85 o 
   3   4   2     2916.54     2836.90    101.94 o 
   4   4   2     2396.66     2337.82     84.39 o 
   5   4   2       60.94       56.14      5.84 o 
   6   4   2      331.90      321.77     16.42 o 
   7   4   2      105.02      104.66     11.66 o 
   8   4   2      150.12      159.02     15.71 o 
  -4   5   2       56.72       68.34      6.40 o 
  -3   5   2      311.39      289.68     21.27 o 
  -2   5   2      226.56      245.11     15.67 o 
  -1   5   2        0.69        0.00      2.38 o 
   0   5   2      869.65      877.17     36.05 o 
   1   5   2      150.44      156.09      7.34 o 
   2   5   2      129.76      138.72      5.97 o 
   3   5   2      522.78      514.98     19.15 o 
   4   5   2       77.42       85.87      4.72 o 
   5   5   2        8.28        6.29      2.42 o 
   6   5   2       34.28       32.75      3.31 o 
   7   5   2       18.03       14.83      8.67 o 
   8   5   2       56.83       52.17     11.03 o 
  -3   6   2        4.24        4.63      4.59 o 
  -2   6   2        2.29        7.70      3.37 o 
  -1   6   2       84.84       80.58      5.62 o 
   0   6   2        5.31        5.62      2.63 o 
   1   6   2      331.59      334.59     14.35 o 
   2   6   2     2445.90     2463.61    115.83 o 
   3   6   2      184.96      182.33      8.91 o 
   4   6   2     1012.27      990.17     36.25 o 
   5   6   2      426.04      397.88     15.32 o 
   6   6   2        0.64        2.45      2.88 o 
   7   6   2       85.34       89.02      7.52 o 
   8   6   2        6.62       -0.91      8.69 o 
  -2   7   2       27.70       23.12      7.24 o 
  -1   7   2       27.56       36.53      4.31 o 
   0   7   2        0.15       -2.63      3.07 o 
   1   7   2       22.05       28.01      3.87 o 
   2   7   2        5.38        3.00      3.20 o 
   3   7   2       72.64       63.94      5.11 o 
   4   7   2       69.05       67.65      4.87 o 
   5   7   2        3.80        5.14      3.18 o 
   6   7   2       14.36       10.33      3.31 o 
   7   7   2       15.47       14.97      5.23 o 
   0   8   2        9.40        9.89      3.90 o 
   1   8   2        0.28        0.26      3.38 o 
   2   8   2      105.52      104.36      7.75 o 
   3   8   2      245.92      235.97     12.68 o 
   4   8   2        1.64        7.53      3.69 o 
   5   8   2      130.48      132.75     15.35 o 
   6   8   2       67.86       60.64      5.31 o 
   7   8   2        0.53       -1.77      6.70 o 
   4   9   2       24.16       15.55      6.95 o 
  -6  -8   3       52.74       58.32      7.09 o 
  -5  -8   3        7.24        0.00      6.37 o 
  -4  -8   3       26.57       26.74      4.45 o 
  -3  -8   3        6.84        5.33      3.65 o 
  -2  -8   3        1.99        2.30      3.31 o 
  -1  -8   3        7.16        7.34      3.83 o 
   0  -8   3       28.54       29.38      4.59 o 
  -7  -7   3       13.63       12.32      6.18 o 
  -6  -7   3      141.40      140.25      9.80 o 
  -5  -7   3      360.77      360.29     17.86 o 
  -4  -7   3        2.60        3.40      2.97 o 
  -3  -7   3      349.60      365.59     43.15 o 
  -2  -7   3      407.98      401.34     17.05 o 
  -1  -7   3       10.01       12.17      3.31 o 
   0  -7   3      107.30      119.37      8.31 o 
   1  -7   3       45.71       50.92      4.93 o 
   2  -7   3        5.35        7.10      4.16 o 
  -8  -6   3       37.95       43.52      7.34 o 
  -7  -6   3       40.56       36.47      6.41 o 
  -6  -6   3      438.65      444.90     21.93 o 
  -5  -6   3       98.99       97.73      7.28 o 
  -4  -6   3       76.66       81.73      4.70 o 
  -3  -6   3      481.91      512.15     20.91 o 
  -2  -6   3       62.89       64.18      3.98 o 
  -1  -6   3       18.80       18.23      2.73 o 
   0  -6   3        0.15        4.34      2.63 o 
   1  -6   3       17.96       21.71      3.26 o 
   2  -6   3       34.46       33.22      4.31 o 
   3  -6   3       21.31       12.25      4.41 o 
  -8  -5   3       59.86       61.52      7.61 o 
  -7  -5   3        6.51        4.39      5.42 o 
  -6  -5   3       23.06       27.92      5.45 o 
  -5  -5   3      306.83      307.97     12.34 o 
  -4  -5   3      312.82      311.60     12.31 o 
  -3  -5   3       97.43      103.60      5.09 o 
  -2  -5   3      799.70      831.17     30.13 o 
  -1  -5   3      445.86      427.29     15.85 o 
   0  -5   3       80.54       82.56      6.20 o 
   1  -5   3       99.83      101.02      5.74 o 
   2  -5   3      189.47      187.31      9.19 o 
   3  -5   3        8.66       16.36      3.70 o 
   4  -5   3       34.46       44.52      6.30 o 
  -8  -4   3        4.13        4.28      6.01 o 
  -7  -4   3        2.28        2.66      5.31 o 
  -6  -4   3        2.32       -0.79      6.64 o 
  -5  -4   3     1149.64     1102.26     40.28 o 
  -4  -4   3      262.66      229.41      9.27 o 
  -3  -4   3        5.17        5.04      1.69 o 
  -2  -4   3     1243.37     1239.36     44.57 o 
  -1  -4   3      876.31      976.74     35.04 o 
   0  -4   3       78.97       78.26      4.91 o 
   1  -4   3      156.52      162.01      7.58 o 
   2  -4   3      107.08      116.74      6.47 o 
   3  -4   3        7.65        5.55      2.91 o 
   4  -4   3       15.49       11.69      3.66 o 
   5  -4   3        0.35       -4.36      5.94 o 
  -8  -3   3       60.11       54.79      7.41 o 
  -7  -3   3      517.55      493.12     24.39 o 
  -6  -3   3       37.29       28.73      5.13 o 
  -5  -3   3      377.58      334.48     13.03 o 
  -4  -3   3      454.32      431.24     16.16 o 
  -3  -3   3      132.27      141.17      6.44 o 
  -2  -3   3      829.63      812.08     29.10 o 
  -1  -3   3      639.99      622.78     24.79 o 
   0  -3   3      121.74      118.60      4.73 o 
   1  -3   3        2.43        4.34      1.48 o 
   2  -3   3      272.46      289.24     12.51 o 
   3  -3   3      176.19      170.96      8.21 o 
   4  -3   3       23.57       17.58      3.64 o 
   5  -3   3      131.75      135.91      7.16 o 
   6  -3   3       18.85       20.01      7.58 o 
  -8  -2   3        0.77        0.42      6.04 o 
  -7  -2   3       46.87       33.64      5.89 o 
  -6  -2   3        5.98        0.04      3.90 o 
  -5  -2   3       35.12       28.54      4.28 o 
  -4  -2   3      481.50      386.93     18.28 o 
  -3  -2   3     2652.20     2364.65     84.79 o 
  -2  -2   3        0.04        1.16      0.92 o 
  -1  -2   3     5884.43     6113.02    239.96 o 
   0  -2   3    12748.95    12995.00    525.90 o 
   1  -2   3      101.81      102.87      6.23 o 
   2  -2   3     1113.31     1014.85     41.05 o 
   3  -2   3      158.49      149.23      8.83 o 
   4  -2   3       37.59       39.72      3.93 o 
   5  -2   3       22.12       10.58      2.73 o 
   6  -2   3        0.73       -2.94      3.67 o 
  -8  -1   3        3.10        1.93      5.83 o 
  -7  -1   3      180.94      156.80     17.92 o 
  -6  -1   3      787.82      681.05     34.36 o 
  -5  -1   3      433.18      353.43     11.40 o 
  -4  -1   3      961.19      715.01     24.53 o 
  -3  -1   3       16.01       21.44      2.76 o 
  -2  -1   3     3337.18     3080.63    136.22 o 
  -1  -1   3     1011.96     1049.81     54.48 o 
   0  -1   3      403.59      401.78     20.67 o 
   1  -1   3      433.44      377.85     15.84 o 
   2  -1   3      243.30      238.03     10.22 o 
   3  -1   3      302.90      311.25     12.02 o 
   4  -1   3      895.02      873.82     29.01 o 
   5  -1   3      418.88      373.95     15.11 o 
   6  -1   3      190.47      207.01     11.13 o 
   7  -1   3       11.55       14.52      4.36 o 
  -7   0   3       21.04       18.63      5.59 o 
  -6   0   3      149.85      124.48     10.38 o 
  -5   0   3       10.70        3.35      3.63 o 
  -4   0   3      710.27      751.64     25.21 o 
  -3   0   3      832.36      840.39     28.73 o 
  -2   0   3     2792.27     2577.06     87.90 o 
  -1   0   3     3807.38     3814.77    243.24 o 
   0   0   3     1211.46     1005.05     71.52 o 
   1   0   3      255.72      290.23     15.10 o 
   2   0   3       62.41      100.55      8.28 o 
   3   0   3     1330.09     1383.32     66.97 o 
   4   0   3       46.27       35.07      2.33 o 
   5   0   3        1.24        2.15      2.25 o 
   6   0   3       29.83       22.71      3.37 o 
   7   0   3        0.69        0.50      6.45 o 
  -7   1   3       27.29       20.99      7.45 o 
  -6   1   3      166.80      169.43     12.86 o 
  -5   1   3      262.68      277.95     11.24 o 
  -4   1   3      586.05      542.82     23.07 o 
  -3   1   3     1409.24     1216.89     43.10 o 
  -2   1   3      315.99      296.89     11.84 o 
  -1   1   3      978.16      945.53     33.97 o 
   0   1   3       15.67       13.50      0.96 o 
   1   1   3      236.26      219.49     15.64 o 
   2   1   3       48.20       76.81      3.82 o 
   3   1   3       38.66       49.23      2.56 o 
   4   1   3      208.88      244.34     15.97 o 
   5   1   3     1193.17     1196.84     45.19 o 
   6   1   3      653.48      602.70     21.39 o 
   7   1   3       89.93      104.73      9.36 o 
   8   1   3       61.14       62.80      9.13 o 
  -6   2   3        7.55       15.06      8.11 o 
  -5   2   3       20.09       22.01      4.45 o 
  -4   2   3       62.40       60.75      3.86 o 
  -3   2   3      748.01      723.28     25.49 o 
  -2   2   3     1084.81     1024.56     36.37 o 
  -1   2   3      316.94      378.54     15.62 o 
   0   2   3     4526.87     4544.25    209.14 o 
   1   2   3     7816.54     7822.97    318.21 o 
   2   2   3      154.68      161.21     11.24 o 
   3   2   3      186.49      237.86     11.05 o 
   4   2   3      918.00     1073.65     76.49 o 
   5   2   3       11.86       17.69      2.74 o 
   6   2   3        7.58        4.33      5.22 o 
   7   2   3        1.30        2.82      5.90 o 
   8   2   3        5.15       15.25      9.31 o 
  -6   3   3       35.22       16.80      9.27 o 
  -5   3   3       15.86       18.54      3.79 o 
  -4   3   3        9.65       10.15      3.32 o 
  -3   3   3       88.13       76.71      5.11 o 
  -2   3   3      145.11      124.94      6.02 o 
  -1   3   3       55.43       51.72      2.75 o 
   0   3   3      119.27      119.88      8.11 o 
   1   3   3       48.31       50.54      2.54 o 
   2   3   3     1422.12     1406.60     50.57 o 
   3   3   3     2025.70     2066.05     74.64 o 
   4   3   3        8.50        6.56      2.93 o 
   5   3   3       93.92       85.89      4.89 o 
   6   3   3      617.08      609.28     38.01 o 
   7   3   3       25.35       15.20      8.14 o 
   8   3   3       36.75       26.57      9.30 o 
  -5   4   3        0.19        3.40      8.40 o 
  -4   4   3        1.49       -5.08      3.76 o 
  -3   4   3       66.67       58.48      9.15 o 
  -2   4   3      460.64      462.18     19.47 o 
  -1   4   3      935.49      996.76     43.90 o 
   0   4   3     1072.09     1192.05     44.28 o 
   1   4   3      617.64      757.83     31.23 o 
   2   4   3     1120.81     1132.90     40.95 o 
   3   4   3       40.47       44.87      8.40 o 
   4   4   3      187.62      217.49      8.85 o 
   5   4   3       31.26       28.96      2.74 o 
   6   4   3       61.23       63.76      9.11 o 
   7   4   3      301.41      310.88     35.33 o 
   8   4   3        6.50       11.18      9.54 o 
  -4   5   3       24.98       15.44      4.71 o 
  -3   5   3       41.59       36.67      4.45 o 
  -2   5   3       15.17       17.01      3.15 o 
  -1   5   3       52.66       50.50      3.49 o 
   0   5   3        8.25       11.40      3.05 o 
   1   5   3        2.88        1.83      2.46 o 
   2   5   3       92.01       92.31      4.42 o 
   3   5   3      916.68      899.49     32.91 o 
   4   5   3      256.71      223.99      9.16 o 
   5   5   3      328.99      328.03     12.98 o 
   6   5   3       51.96       45.67      4.74 o 
   7   5   3        4.47       -3.05      4.68 o 
   8   5   3       46.81       42.66      9.82 o 
  -3   6   3       10.59       12.79      4.29 o 
  -2   6   3       11.38        6.30      3.67 o 
  -1   6   3      152.16      150.16      8.97 o 
   0   6   3       24.88       27.96      3.07 o 
   1   6   3      940.02      934.18     43.44 o 
   2   6   3       31.15       39.49      3.29 o 
   3   6   3       30.87       27.89      3.13 o 
   4   6   3      148.57      167.90      7.40 o 
   5   6   3       98.13      113.45      5.85 o 
   6   6   3        1.50        1.00      3.06 o 
   7   6   3       40.41       38.62      4.99 o 
   8   6   3       76.75       71.75     12.10 o 
  -2   7   3        0.91       -1.84      4.29 o 
  -1   7   3       21.54       21.14      3.90 o 
   0   7   3       31.49       26.09      3.53 o 
   1   7   3       62.73       60.04      6.10 o 
   2   7   3       15.61       15.13      3.46 o 
   3   7   3       59.36       60.87      4.70 o 
   4   7   3      335.15      323.22     14.38 o 
   5   7   3       48.34       54.34      4.53 o 
   6   7   3      146.60      158.65      7.64 o 
   7   7   3       14.13       12.92      5.11 o 
   0   8   3       30.21       30.73      4.31 o 
   1   8   3        3.99        2.38      3.53 o 
   2   8   3      102.39       92.98      5.74 o 
   3   8   3       28.59       28.91      4.29 o 
   4   8   3        3.95        2.41      3.87 o 
   5   8   3       17.21       20.00      6.49 o 
   6   8   3        2.61        1.45      3.78 o 
  -6  -8   4       48.43       45.68     13.32 o 
  -5  -8   4        7.85        2.32      6.95 o 
  -4  -8   4       51.50       42.31      6.95 o 
  -3  -8   4        0.47        2.15      3.38 o 
  -2  -8   4        6.50        7.15      3.53 o 
  -1  -8   4        0.46        2.90      3.75 o 
   0  -8   4        0.17       -3.64      4.06 o 
  -7  -7   4       10.55       13.80      6.23 o 
  -6  -7   4      142.07      145.22      9.87 o 
  -5  -7   4       12.99       10.02      4.59 o 
  -4  -7   4       61.79       74.28      5.02 o 
  -3  -7   4        2.19        3.40      3.20 o 
  -2  -7   4       25.57       27.60      3.49 o 
  -1  -7   4        4.71        3.98      4.25 o 
   0  -7   4      162.25      160.03      8.44 o 
   1  -7   4        7.62        2.23      3.71 o 
   2  -7   4       14.75       18.70      4.32 o 
  -8  -6   4        1.02       -2.47      6.36 o 
  -7  -6   4        6.69        5.24      5.76 o 
  -6  -6   4      293.13      309.70     16.60 o 
  -5  -6   4       19.42       16.28      4.69 o 
  -4  -6   4      187.87      185.57      8.11 o 
  -3  -6   4     1060.73     1142.33     45.60 o 
  -2  -6   4       32.83       41.58      3.06 o 
  -1  -6   4      339.15      334.86     14.53 o 
   0  -6   4      160.66      160.82      8.04 o 
   1  -6   4       16.09       21.71      3.44 o 
   2  -6   4       43.00       47.17      4.45 o 
   3  -6   4       12.16       16.01      4.41 o 
  -8  -5   4       39.12       34.75      7.05 o 
  -7  -5   4       45.07       48.06      6.58 o 
  -6  -5   4      125.78      116.24      8.50 o 
  -5  -5   4      473.59      473.29     22.60 o 
  -4  -5   4      104.82      116.34      5.66 o 
  -3  -5   4       40.46       41.26      2.83 o 
  -2  -5   4       49.65       49.71      3.15 o 
  -1  -5   4        4.39        2.21      1.65 o 
   0  -5   4      106.28      114.91      5.96 o 
   1  -5   4       87.80       94.45      5.45 o 
   2  -5   4        1.20        1.94      2.91 o 
   3  -5   4      240.49      252.58     12.00 o 
   4  -5   4      119.76      110.99      6.17 o 
  -8  -4   4        1.07       -4.92      5.91 o 
  -7  -4   4       10.12       13.39      5.89 o 
  -6  -4   4       88.27       81.98      7.24 o 
  -5  -4   4      530.51      538.95     25.39 o 
  -4  -4   4       76.98       85.83      4.31 o 
  -3  -4   4      397.32      391.92     14.74 o 
  -2  -4   4     2467.04     2530.03     89.91 o 
  -1  -4   4        9.85        7.79      1.36 o 
   0  -4   4     1243.68     1207.81     43.63 o 
   1  -4   4      545.11      533.83     22.33 o 
   2  -4   4      482.17      498.87     20.90 o 
   3  -4   4      182.23      191.40      9.30 o 
   4  -4   4       51.67       59.92      4.16 o 
   5  -4   4        6.44        0.52      3.99 o 
  -8  -3   4        8.36       10.52      6.29 o 
  -7  -3   4        6.34        3.68      5.29 o 
  -6  -3   4      100.93      101.18      7.81 o 
  -5  -3   4       11.24        8.36      4.02 o 
  -4  -3   4      916.74      966.74     35.11 o 
  -3  -3   4      604.53      626.15     22.82 o 
  -2  -3   4      355.11      363.68     13.37 o 
  -1  -3   4       53.29       57.01      2.76 o 
   0  -3   4      456.47      441.54     16.14 o 
   1  -3   4     1205.89     1213.16     43.97 o 
   2  -3   4       11.15       14.51      2.22 o 
   3  -3   4       11.64       17.34      3.01 o 
   4  -3   4      378.68      382.57     14.62 o 
   5  -3   4       38.45       19.75      8.18 o 
   6  -3   4        6.71        6.05      4.41 o 
  -8  -2   4       19.51       10.39      6.18 o 
  -7  -2   4        1.12        5.98      5.26 o 
  -6  -2   4       82.03       68.77      6.57 o 
  -5  -2   4       76.29       99.59      8.59 o 
  -4  -2   4      236.34      227.86     11.80 o 
  -3  -2   4      631.34      596.05     21.67 o 
  -2  -2   4     2457.08     2501.01     89.06 o 
  -1  -2   4      795.17      864.77     34.38 o 
   0  -2   4     3666.79     3719.78    186.12 o 
   1  -2   4     3973.05     3935.45    141.16 o 
   2  -2   4      452.78      435.84     22.28 o 
   3  -2   4      803.57      802.49     33.59 o 
   4  -2   4      301.40      285.92     15.88 o 
   5  -2   4       14.58       10.38      3.24 o 
   6  -2   4        7.86        8.72      6.29 o 
  -8  -1   4       17.32       19.43      6.36 o 
  -7  -1   4       66.64       40.18      6.25 o 
  -6  -1   4       30.96       31.08      5.31 o 
  -5  -1   4        2.31        2.14      3.70 o 
  -4  -1   4      605.61      561.19     20.94 o 
  -3  -1   4       11.00       15.72      2.78 o 
  -2  -1   4     1182.73     1071.99     47.75 o 
  -1  -1   4     4471.88     4345.27    239.76 o 
   0  -1   4     1365.02     1374.51     69.61 o 
   1  -1   4     5728.53     5117.78    208.09 o 
   2  -1   4     3591.78     3481.26    142.47 o 
   3  -1   4      957.74      912.20     33.81 o 
   4  -1   4      678.26      621.30     23.73 o 
   5  -1   4       48.24       45.88      5.29 o 
   6  -1   4        4.77       12.49      4.15 o 
   7  -1   4       36.02       42.47      5.13 o 
  -7   0   4       53.89       54.69      8.42 o 
  -6   0   4        2.88        2.23      4.67 o 
  -5   0   4      238.88      207.59     10.00 o 
  -4   0   4     1115.94     1164.95     38.78 o 
  -3   0   4      894.09      841.05     27.96 o 
  -2   0   4     1059.90      977.20     31.98 o 
  -1   0   4     5576.05     5729.21    226.15 o 
   0   0   4     1189.21     1022.13     58.70 o 
   1   0   4       72.07       79.60      6.61 o 
   2   0   4     2340.31     2430.54    119.74 o 
   3   0   4      850.47      909.09     67.06 o 
   4   0   4      165.16      185.05      8.02 o 
   5   0   4      438.47      419.09     16.70 o 
   6   0   4        7.04       -0.36      2.92 o 
   7   0   4        0.03       -1.33      3.35 o 
  -7   1   4       27.47       36.20      7.97 o 
  -6   1   4       90.52       65.87     12.16 o 
  -5   1   4       75.81       87.29      5.55 o 
  -4   1   4        4.27        2.76      1.70 o 
  -3   1   4      973.75      993.25     30.74 o 
  -2   1   4       14.94       16.78      1.20 o 
  -1   1   4     5903.51     5801.43    207.95 o 
   0   1   4     1082.29     1053.12     41.76 o 
   1   1   4      224.46      194.32      8.88 o 
   2   1   4     9803.13    12351.20    532.27 o 
   3   1   4     2104.40     2845.85    106.14 o 
   4   1   4     1952.31     2529.67    109.74 o 
   5   1   4     1300.39     1406.77     53.30 o 
   6   1   4       15.27       13.71      3.05 o 
   7   1   4       20.48       31.41      6.88 o 
   8   1   4       20.55       33.76      8.06 o 
  -6   2   4       98.31      129.15     14.48 o 
  -5   2   4        5.70        4.74      3.89 o 
  -4   2   4      335.72      347.47     13.78 o 
  -3   2   4     1441.00     1470.02     48.63 o 
  -2   2   4      646.73      558.83     19.87 o 
  -1   2   4     4142.76     4225.84    171.49 o 
   0   2   4     1186.63     1213.49     56.42 o 
   1   2   4       60.07       52.98      4.44 o 
   2   2   4     1008.59     1024.43     46.15 o 
   3   2   4      173.98      144.54      8.25 o 
   4   2   4      261.44      322.94     23.41 o 
   5   2   4       49.70       76.18      6.49 o 
   6   2   4       12.91       14.36      6.66 o 
   7   2   4        0.64       -4.79      5.97 o 
   8   2   4        2.28        1.72      6.97 o 
  -6   3   4        0.86       -5.79      8.69 o 
  -5   3   4       22.21       19.11      5.73 o 
  -4   3   4        3.70        1.04      3.76 o 
  -3   3   4       30.72       37.90      4.56 o 
  -2   3   4      222.62      206.43      9.19 o 
  -1   3   4      276.05      269.63     11.48 o 
   0   3   4     4817.60     4706.23    216.65 o 
   1   3   4      336.27      289.08     10.71 o 
   2   3   4      833.79      804.66     29.23 o 
   3   3   4     6582.40     6221.87    285.33 o 
   4   3   4      800.24      855.24     43.51 o 
   5   3   4     1772.78     1951.84    191.70 o 
   6   3   4     1102.76     1128.79     71.23 o 
   7   3   4       19.37       29.54     12.16 o 
   8   3   4       44.11       62.41     10.82 o 
  -5   4   4       20.11       41.65     12.16 o 
  -4   4   4        0.22       -4.50      4.63 o 
  -3   4   4      266.62      260.38     13.03 o 
  -2   4   4      187.01      205.91      9.53 o 
  -1   4   4      202.02      205.02      8.32 o 
   0   4   4     9401.33     9798.06    462.52 o 
   1   4   4      454.24      481.45     22.99 o 
   2   4   4       43.44       46.71      3.62 o 
   3   4   4      736.28      667.29     24.51 o 
   4   4   4        5.39        1.54      2.90 o 
   5   4   4       53.39       61.45      3.72 o 
   6   4   4      310.30      311.36     21.83 o 
   7   4   4       24.36       25.14     11.29 o 
   8   4   4       15.19        4.92      9.20 o 
  -4   5   4        1.10        1.61      4.29 o 
  -3   5   4       10.09        2.56      5.79 o 
  -2   5   4        4.80        5.04      2.59 o 
  -1   5   4       33.45       33.76      3.18 o 
   0   5   4      166.10      162.80      6.90 o 
   1   5   4      810.60      766.82     31.23 o 
   2   5   4       50.66       54.04      3.14 o 
   3   5   4      474.56      487.60     18.34 o 
   4   5   4      543.03      475.57     17.96 o 
   5   5   4        1.16        0.84      2.38 o 
   6   5   4      322.29      312.92     15.04 o 
   7   5   4       66.73       69.30      5.85 o 
   8   5   4        0.14        5.68      8.49 o 
  -3   6   4        5.55       11.58      4.45 o 
  -2   6   4      134.94      151.74      8.98 o 
  -1   6   4        5.70        8.16      2.80 o 
   0   6   4       14.17       13.96      3.02 o 
   1   6   4     2385.18     2330.20    106.83 o 
   2   6   4       90.60       94.22      6.32 o 
   3   6   4       85.78       88.15      5.13 o 
   4   6   4      590.57      584.53     21.84 o 
   5   6   4       55.38       53.96      3.76 o 
   6   6   4        9.37       14.77      3.93 o 
   7   6   4      240.11      249.48     13.16 o 
   8   6   4        7.72       13.68      9.91 o 
  -2   7   4        6.06        6.18     11.58 o 
  -1   7   4        0.51        2.23      3.56 o 
   0   7   4       94.68       93.74      6.84 o 
   1   7   4      105.53      113.64      6.31 o 
   2   7   4        2.31        2.14      3.20 o 
   3   7   4      297.85      293.10     14.67 o 
   4   7   4      136.85      131.38      7.42 o 
   5   7   4        1.30        4.55      3.19 o 
   6   7   4        0.18        2.88      3.12 o 
   7   7   4        6.69        7.23      4.45 o 
   0   8   4        4.78        1.13      6.27 o 
   1   8   4        2.95        2.45      3.53 o 
   2   8   4      340.11      306.60     17.42 o 
   3   8   4       44.98       40.47      4.70 o 
   4   8   4      128.69      136.02      8.39 o 
   5   8   4      131.73      132.30      7.67 o 
   6   8   4        3.08        0.94      3.76 o 
  -6  -8   5       12.26       14.04      5.84 o 
  -5  -8   5       12.27        0.58      6.95 o 
  -4  -8   5       69.51       77.44      9.56 o 
  -3  -8   5       92.38       88.38      5.78 o 
  -2  -8   5        0.71        3.98      3.49 o 
  -1  -8   5       63.38       69.30      5.34 o 
   0  -8   5        0.33        1.21      4.06 o 
  -7  -7   5       17.24       19.16      6.09 o 
  -6  -7   5      115.63      115.73      8.76 o 
  -5  -7   5       66.71       72.96      7.34 o 
  -4  -7   5        5.32        9.39      3.21 o 
  -3  -7   5      140.13      148.77      7.63 o 
  -2  -7   5        2.90        2.54      2.73 o 
  -1  -7   5      319.70      320.81     14.12 o 
   0  -7   5      150.88      153.99      8.10 o 
   1  -7   5       38.87       36.91      4.46 o 
  -8  -6   5       43.33       49.86      7.82 o 
  -7  -6   5      200.74      211.09     13.29 o 
  -6  -6   5      739.40      744.16     35.09 o 
  -5  -6   5       63.71       56.29      5.84 o 
  -4  -6   5      413.24      446.50     17.01 o 
  -3  -6   5      234.09      251.77     11.05 o 
  -2  -6   5       31.42       36.65      2.88 o 
  -1  -6   5        6.30       11.66      2.73 o 
   0  -6   5      178.00      182.92      8.78 o 
   1  -6   5       17.65       19.92      3.44 o 
   2  -6   5       55.54       49.15      4.76 o 
   3  -6   5        7.68        5.72      3.57 o 
  -8  -5   5        0.63       -1.26      6.34 o 
  -7  -5   5      102.73      104.58      8.86 o 
  -6  -5   5        0.97       -2.28      4.91 o 
  -5  -5   5      524.82      500.40     23.96 o 
  -4  -5   5      278.61      289.91     11.39 o 
  -3  -5   5      290.96      295.31     11.49 o 
  -2  -5   5     1334.93     1376.06     56.25 o 
  -1  -5   5        0.91       -0.67      1.70 o 
   0  -5   5     1264.52     1214.71     48.33 o 
   1  -5   5      415.80      436.25     18.54 o 
   2  -5   5        0.36        1.11      2.79 o 
   3  -5   5      169.14      195.86      8.68 o 
   4  -5   5        9.94       11.34      6.36 o 
  -8  -4   5      146.57      159.68     11.79 o 
  -7  -4   5       42.58       37.08      6.56 o 
  -6  -4   5     1735.22     1674.50     75.67 o 
  -5  -4   5      652.18      587.91     27.61 o 
  -4  -4   5       30.63       40.79      2.71 o 
  -3  -4   5     2841.90     3016.30    106.97 o 
  -2  -4   5      578.96      598.25     21.79 o 
  -1  -4   5       73.84       95.67      4.23 o 
   0  -4   5       26.52       35.69      2.29 o 
   1  -4   5       75.36       67.91      4.13 o 
   2  -4   5      120.36      125.59      6.76 o 
   3  -4   5       83.92       81.13      4.44 o 
   4  -4   5       24.01       22.29      3.73 o 
   5  -4   5       42.42       38.09      4.91 o 
  -8  -3   5        5.12        4.31      6.20 o 
  -7  -3   5       39.65       33.27      6.29 o 
  -6  -3   5       73.82       74.06      6.68 o 
  -5  -3   5       42.11       41.70      5.19 o 
  -4  -3   5      542.28      472.00     18.31 o 
  -3  -3   5        0.43        0.23      1.42 o 
  -2  -3   5     1548.67     1592.13     56.76 o 
  -1  -3   5     2096.61     2119.71     67.94 o 
   0  -3   5       12.14       16.75      1.40 o 
   1  -3   5     2471.33     2419.18     87.01 o 
   2  -3   5     1328.99     1328.75     53.97 o 
   3  -3   5        1.17        7.01      2.09 o 
   4  -3   5      359.49      435.17     18.81 o 
   5  -3   5       27.36       22.10      3.96 o 
   6  -3   5        2.54       -1.55      8.01 o 
  -8  -2   5       31.09       38.69      6.98 o 
  -7  -2   5       49.53       60.89      6.96 o 
  -6  -2   5       18.72       19.41      4.99 o 
  -5  -2   5     3346.22     2938.50    160.68 o 
  -4  -2   5      327.68      254.04     12.75 o 
  -3  -2   5      118.82      100.78      4.85 o 
  -2  -2   5     6475.99     6704.07    235.97 o 
  -1  -2   5      132.98      136.53      4.85 o 
   0  -2   5     4207.96     3967.65    135.47 o 
   1  -2   5      394.56      383.56     14.30 o 
   2  -2   5      133.32      139.36      6.71 o 
   3  -2   5      168.50      168.23     10.42 o 
   4  -2   5       45.38       39.78      3.54 o 
   5  -2   5       11.18        1.56      5.77 o 
   6  -2   5      100.22       89.11      7.76 o 
  -8  -1   5        8.93        2.11      6.08 o 
  -7  -1   5       83.30       77.20      9.38 o 
  -6  -1   5      120.74       98.98      8.04 o 
  -5  -1   5        1.94       -2.71      5.83 o 
  -4  -1   5      108.13       97.75      6.57 o 
  -3  -1   5      944.94      894.00     39.92 o 
  -2  -1   5      270.02      281.80     13.13 o 
  -1  -1   5     6762.44     6728.55    240.95 o 
   0  -1   5     5858.48     5634.07    202.69 o 
   1  -1   5        1.39        5.42      0.77 o 
   2  -1   5     1122.68     1023.28     36.30 o 
   3  -1   5      725.61      708.53     23.38 o 
   4  -1   5       32.34       35.59      2.44 o 
   5  -1   5      393.06      396.30     23.52 o 
   6  -1   5       17.39       14.79      3.67 o 
   7  -1   5       13.80       12.48      4.38 o 
  -7   0   5       17.35       18.96      8.40 o 
  -6   0   5        5.36       10.53      4.54 o 
  -5   0   5       14.10        3.19      3.57 o 
  -4   0   5     1089.55      982.42     32.58 o 
  -3   0   5        3.94        6.68      1.24 o 
  -2   0   5      701.92      687.67     24.78 o 
  -1   0   5     1518.69     1437.03     51.96 o 
   0   0   5     2076.89     1896.29     84.46 o 
   1   0   5      402.55      345.63     14.46 o 
   2   0   5      380.71      339.26     13.67 o 
   3   0   5       87.70       84.11      6.10 o 
   4   0   5      168.67      174.87      7.93 o 
   5   0   5        4.08        0.15      2.52 o 
   6   0   5       25.73       31.79      3.75 o 
   7   0   5       17.28       13.68      4.08 o 
  -7   1   5        0.23        1.45      7.45 o 
  -6   1   5       98.60      102.41     10.27 o 
  -5   1   5       87.42       69.96      5.83 o 
  -4   1   5      399.27      362.53     12.69 o 
  -3   1   5       42.95       40.65      2.00 o 
  -2   1   5        3.50        2.88      0.86 o 
  -1   1   5     1852.90     1884.51     68.07 o 
   0   1   5      196.27      187.26      7.71 o 
   1   1   5        6.30        6.96      0.87 o 
   2   1   5       40.25       34.78      2.88 o 
   3   1   5      465.70      798.09     46.69 o 
   4   1   5      458.50      641.44     24.59 o 
   5   1   5      165.42      177.52      8.55 o 
   6   1   5      260.90      293.82     12.76 o 
   7   1   5       55.59       62.59      8.06 o 
   8   1   5       30.42       20.44      8.14 o 
  -6   2   5        3.17       -7.53      8.11 o 
  -5   2   5       11.81        5.08      5.25 o 
  -4   2   5      154.82      161.78      7.02 o 
  -3   2   5       47.96       53.99      2.81 o 
  -2   2   5      225.59      205.16      8.58 o 
  -1   2   5      597.19      585.24     21.19 o 
   0   2   5       98.28      100.80      4.59 o 
   1   2   5     1864.66     1955.29     79.70 o 
   2   2   5       16.28       17.64      1.54 o 
   3   2   5      728.84      642.85     57.91 o 
   4   2   5      540.78      665.48     31.96 o 
   5   2   5      190.20      261.91     14.22 o 
   6   2   5      146.54      174.43     10.82 o 
   7   2   5        1.69        2.98      5.81 o 
   8   2   5        2.04       -0.67      7.21 o 
  -6   3   5        1.90       -5.21      8.69 o 
  -5   3   5       73.51      106.22      8.80 o 
  -4   3   5      119.09      109.93      7.09 o 
  -3   3   5      941.70      863.75     40.32 o 
  -2   3   5      113.65       98.27      4.46 o 
  -1   3   5      225.19      215.85      9.47 o 
   0   3   5      647.81      694.37     68.63 o 
   1   3   5        9.92       13.20      1.75 o 
   2   3   5      234.41      242.79     10.39 o 
   3   3   5      292.53      313.53     11.57 o 
   4   3   5      218.38      230.96     17.86 o 
   5   3   5      143.04      163.52     16.51 o 
   6   3   5      207.82      209.98     16.00 o 
   7   3   5      157.07      171.48     15.45 o 
   8   3   5       95.57       83.20     18.24 o 
  -5   4   5       21.16       16.80      8.69 o 
  -4   4   5       20.13       15.69      3.95 o 
  -3   4   5      115.78      111.41      8.11 o 
  -2   4   5       10.28        4.55      3.28 o 
  -1   4   5        4.86        9.04      2.42 o 
   0   4   5      590.55      668.92     27.85 o 
   1   4   5      696.11      742.92     26.56 o 
   2   4   5     1369.42     1276.20     45.96 o 
   3   4   5      477.82      509.38     18.93 o 
   4   4   5      378.22      348.40     13.34 o 
   5   4   5      500.03      435.09     19.65 o 
   6   4   5      121.47      110.24     11.24 o 
   7   4   5        0.72       -3.70      7.37 o 
   8   4   5        5.32       -1.11      8.77 o 
  -4   5   5       29.59       28.08      5.50 o 
  -3   5   5        6.92        3.69      3.75 o 
  -2   5   5       52.11       49.54      3.90 o 
  -1   5   5       33.38       33.34      3.07 o 
   0   5   5      100.55      101.06      5.18 o 
   1   5   5       21.02       27.89      2.79 o 
   2   5   5       35.27       32.20      3.06 o 
   3   5   5       11.48       14.48      7.53 o 
   4   5   5        2.60        9.96      2.90 o 
   5   5   5      102.94      108.82      5.66 o 
   6   5   5       69.02       73.05      5.55 o 
   7   5   5      142.99      130.50      8.47 o 
   8   5   5       49.73       54.65     11.03 o 
  -3   6   5       74.98       67.21      7.24 o 
  -2   6   5       96.38       85.60      6.26 o 
  -1   6   5       47.96       49.05      4.17 o 
   0   6   5      214.00      224.76     10.22 o 
   1   6   5      242.75      246.31     14.19 o 
   2   6   5      343.13      349.63     15.37 o 
   3   6   5      414.44      409.80     17.68 o 
   4   6   5       88.44      125.51     16.80 o 
   5   6   5      229.15      217.59      9.26 o 
   6   6   5      135.46      123.53      9.65 o 
   7   6   5       56.65       51.01      5.50 o 
   8   6   5       11.27       13.16      9.46 o 
  -1   7   5        7.32        1.51      4.03 o 
   0   7   5        0.23        0.71      3.23 o 
   1   7   5       76.48       68.24      4.81 o 
   2   7   5        5.56        4.94      4.63 o 
   3   7   5        1.82       -1.71      3.13 o 
   4   7   5        1.46        1.81      4.11 o 
   5   7   5        1.77        5.75      3.17 o 
   6   7   5        1.04       -0.67      3.11 o 
   7   7   5       18.07       19.72      4.81 o 
   0   8   5       14.00       11.49      3.79 o 
   1   8   5      110.44       88.45      7.27 o 
   2   8   5        0.33        9.64      4.92 o 
   3   8   5       87.58       74.55      5.93 o 
   4   8   5       49.00       45.76      4.91 o 
   5   8   5        2.25       -1.92      3.50 o 
   6   8   5        7.53        2.79      3.76 o 
  -6  -8   6       41.07       48.36     15.06 o 
  -5  -8   6       49.65       62.05      9.56 o 
  -4  -8   6       82.99       79.53      7.75 o 
  -3  -8   6        0.80       -2.16      3.49 o 
  -2  -8   6        2.66       -0.29      3.75 o 
  -1  -8   6       53.81       47.27      4.93 o 
  -7  -7   6        2.16        1.05      6.21 o 
  -6  -7   6       49.71       53.62      6.42 o 
  -5  -7   6       21.00       20.76      5.52 o 
  -4  -7   6       56.57       49.04      5.93 o 
  -3  -7   6       50.78       42.72      3.90 o 
  -2  -7   6       15.70       19.92      3.41 o 
  -1  -7   6       91.42       85.76      5.34 o 
   0  -7   6        6.34        9.62      3.72 o 
   1  -7   6        2.94       -0.50      3.96 o 
  -8  -6   6       28.98       26.42      6.84 o 
  -7  -6   6       66.38       67.26      7.76 o 
  -6  -6   6       29.05       29.52      5.89 o 
  -5  -6   6       61.64       63.66      6.17 o 
  -4  -6   6       15.31       19.82      4.35 o 
  -3  -6   6      244.02      260.55     11.31 o 
  -2  -6   6        6.77        8.30      2.29 o 
  -1  -6   6       19.47       22.82      3.07 o 
   0  -6   6      136.62      121.17      6.66 o 
   1  -6   6       19.78       25.42      3.56 o 
   2  -6   6       21.41       22.93      3.50 o 
   3  -6   6        8.39        4.56      4.28 o 
  -8  -5   6        2.17       -1.94      6.42 o 
  -7  -5   6        3.54        4.79      5.84 o 
  -6  -5   6       40.48       51.04      6.56 o 
  -5  -5   6        1.59        3.57      3.99 o 
  -4  -5   6       63.61       65.81      5.42 o 
  -3  -5   6      113.30      119.17      5.53 o 
  -2  -5   6       89.98       97.55      4.57 o 
  -1  -5   6       40.44       38.22      3.76 o 
   0  -5   6      144.66      142.11      6.06 o 
   1  -5   6       23.59       27.96      3.72 o 
   2  -5   6       30.37       35.58      3.20 o 
   3  -5   6      199.51      205.64      8.86 o 
   4  -5   6       37.80       38.89      4.99 o 
  -8  -4   6       24.99       10.48      6.53 o 
  -7  -4   6       73.23       71.95      7.54 o 
  -6  -4   6       67.83       54.49      6.49 o 
  -5  -4   6       11.93       12.56      4.04 o 
  -4  -4   6        6.94        6.57      3.50 o 
  -3  -4   6     1249.24     1299.62     46.75 o 
  -2  -4   6      318.91      371.38     12.34 o 
  -1  -4   6     2041.55     2151.25     76.97 o 
   0  -4   6     1462.32     1544.31     55.67 o 
   1  -4   6       41.52       43.89      2.84 o 
   2  -4   6      648.73      657.11     23.87 o 
   3  -4   6      154.69      162.71      7.15 o 
   4  -4   6        1.84        6.72      4.70 o 
   5  -4   6       12.69       16.93      4.52 o 
  -8  -3   6        0.03        6.62      6.63 o 
  -7  -3   6      150.47      150.46     10.61 o 
  -6  -3   6       18.51       25.57      5.39 o 
  -5  -3   6       43.82       40.74      5.23 o 
  -4  -3   6      326.15      317.61     15.65 o 
  -3  -3   6      159.54      159.38      6.58 o 
  -2  -3   6      108.38      127.30      4.71 o 
  -1  -3   6      512.18      596.43     19.28 o 
   0  -3   6      126.22      126.86      4.64 o 
   1  -3   6       26.68       25.59      1.91 o 
   2  -3   6        8.98       13.55      2.61 o 
   3  -3   6      754.43      728.10     30.95 o 
   4  -3   6      658.61      654.84     28.20 o 
   5  -3   6      122.39      107.43      6.68 o 
   6  -3   6       50.06       51.72      8.70 o 
  -8  -2   6       80.22       79.95     11.06 o 
  -7  -2   6        0.48        0.95      5.47 o 
  -6  -2   6      558.99      486.07     23.77 o 
  -5  -2   6        5.88        5.06      3.99 o 
  -4  -2   6      133.79      135.67      8.64 o 
  -3  -2   6       38.69       35.86      3.50 o 
  -2  -2   6     4155.38     4159.07    147.44 o 
  -1  -2   6       11.23       10.09      0.93 o 
   0  -2   6     3172.27     3207.43    102.65 o 
   1  -2   6     1641.53     1524.65     55.39 o 
   2  -2   6      303.66      279.35     12.17 o 
   3  -2   6     1601.06     1530.35     63.72 o 
   4  -2   6      166.55      164.79      7.12 o 
   5  -2   6       99.90      102.08      9.93 o 
   6  -2   6       49.75       57.72     12.10 o 
  -8  -1   6        5.06        9.95      7.82 o 
  -7  -1   6        2.87        5.94      5.19 o 
  -6  -1   6      425.94      426.76     21.26 o 
  -5  -1   6       14.14       19.62      4.17 o 
  -4  -1   6      434.10      387.47     18.70 o 
  -3  -1   6     2708.25     2701.13    118.72 o 
  -2  -1   6      731.04      713.82     31.80 o 
  -1  -1   6      349.41      371.63     12.53 o 
   0  -1   6     3303.54     3264.98    118.37 o 
   1  -1   6      993.05      975.98     31.23 o 
   2  -1   6      196.81      242.39      9.17 o 
   3  -1   6       15.39       14.20      1.62 o 
   4  -1   6      930.71      824.01     27.13 o 
   5  -1   6      870.10      799.61     38.59 o 
   6  -1   6       22.70       19.00      3.83 o 
   7  -1   6      125.49      133.82      8.49 o 
  -7   0   6       37.52       35.14      8.42 o 
  -6   0   6        1.15       -2.00      4.48 o 
  -5   0   6      223.40      176.73     12.58 o 
  -4   0   6      208.47      232.68      8.61 o 
  -3   0   6       16.25       13.97      1.33 o 
  -2   0   6      128.63      115.54      4.64 o 
  -1   0   6     1097.29     1110.20     40.26 o 
   0   0   6      156.00      153.57      9.99 o 
   1   0   6    10152.58    10401.89    597.36 o 
   2   0   6     2695.51     2666.51     97.69 o 
   3   0   6     2689.19     2619.14     95.85 o 
   4   0   6     1780.92     1767.88     72.47 o 
   5   0   6       45.65       42.97      4.93 o 
   6   0   6      382.28      410.57     16.95 o 
   7   0   6       72.64       91.82      6.62 o 
  -7   1   6        0.14       -0.27      7.37 o 
  -6   1   6       50.10       49.10     17.66 o 
  -5   1   6      246.53      290.18     18.36 o 
  -4   1   6       54.34       68.36      5.14 o 
  -3   1   6      191.55      190.33      6.35 o 
  -2   1   6     2153.13     2126.71     71.15 o 
  -1   1   6       52.92       47.89      3.23 o 
   0   1   6       23.28       28.30      2.23 o 
   1   1   6     3727.93     3371.69    143.50 o 
   2   1   6     2034.83     1939.65    107.34 o 
   3   1   6       20.70       33.11      3.13 o 
   4   1   6      288.12      336.72     13.47 o 
   5   1   6      622.93      743.80     31.64 o 
   6   1   6      361.51      357.42     16.41 o 
   7   1   6      108.19      139.21     14.53 o 
   8   1   6       58.61       75.31      9.87 o 
  -6   2   6        5.43        1.90      6.84 o 
  -5   2   6        1.29       -3.04      5.35 o 
  -4   2   6       88.12      102.51      5.09 o 
  -3   2   6       79.33       89.00      4.40 o 
  -2   2   6      114.58      124.32      5.52 o 
  -1   2   6     1666.76     1559.52     78.24 o 
   0   2   6      277.05      246.97     11.54 o 
   1   2   6      730.10      784.31     32.32 o 
   2   2   6     2484.00     2417.56    103.41 o 
   3   2   6      464.04      474.74     22.84 o 
   4   2   6     1430.46     1973.46     92.68 o 
   5   2   6      700.62      985.16     47.03 o 
   6   2   6       31.65       43.02      5.11 o 
   7   2   6        9.41       36.67      9.62 o 
   8   2   6       18.85       36.09     10.01 o 
  -6   3   6        8.84        3.47      9.27 o 
  -5   3   6       18.36       11.29      5.73 o 
  -4   3   6        0.47       -1.74      6.37 o 
  -3   3   6        4.21       11.95      4.63 o 
  -2   3   6       91.93       74.22      3.72 o 
  -1   3   6      658.71      612.79     26.50 o 
   0   3   6      174.26      137.45      6.20 o 
   1   3   6        6.36        4.57      1.31 o 
   2   3   6     2204.43     2112.99     85.50 o 
   3   3   6     1440.96     1402.07     49.48 o 
   4   3   6      840.96     1037.00    135.52 o 
   5   3   6      710.33      826.65     61.10 o 
   6   3   6        9.32        6.95     12.16 o 
   7   3   6        4.60       12.24      8.98 o 
   8   3   6      121.29      123.55     13.39 o 
  -5   4   6        0.31       -1.16      5.52 o 
  -4   4   6       50.41       46.01      4.82 o 
  -3   4   6      493.24      493.94     23.83 o 
  -2   4   6        0.67       -2.74      3.51 o 
  -1   4   6     1022.89     1029.97     38.58 o 
   0   4   6      295.44      303.16     20.54 o 
   1   4   6      105.87      119.14      6.06 o 
   2   4   6     1384.86     1339.09     48.17 o 
   3   4   6      438.03      405.26     15.26 o 
   4   4   6      100.71      107.87      5.11 o 
   5   4   6      358.01      351.65     13.93 o 
   6   4   6      111.93      107.60     11.12 o 
   7   4   6       10.32       10.93      7.07 o 
   8   4   6        9.30        7.81      9.11 o 
  -4   5   6        0.41       -2.95      4.38 o 
  -3   5   6        2.13        2.45      3.42 o 
  -2   5   6       40.94       39.58      4.03 o 
  -1   5   6       23.47       22.29      2.80 o 
   0   5   6      803.20      794.89     30.04 o 
   1   5   6      479.72      436.62     18.71 o 
   2   5   6       22.59       21.93      2.99 o 
   3   5   6      991.72      927.85     33.81 o 
   4   5   6      718.89      663.96     24.46 o 
   5   5   6      515.77      491.72     21.96 o 
   6   5   6      507.86      490.31     22.42 o 
   7   5   6        2.02       -3.34      4.95 o 
   8   5   6       60.95       88.27      9.61 o 
  -3   6   6        6.06        5.77      4.59 o 
  -2   6   6       42.81       56.19      5.43 o 
  -1   6   6       26.03       25.65      3.31 o 
   0   6   6     1207.24     1170.38     48.62 o 
   1   6   6       24.52       26.74      3.34 o 
   2   6   6       67.78       73.71      5.70 o 
   3   6   6      628.05      622.27     30.50 o 
   4   6   6        1.51        5.94      2.67 o 
   5   6   6       20.05       19.97     11.87 o 
   6   6   6      146.51      151.27      9.00 o 
   7   6   6        5.58        5.37      4.30 o 
   8   6   6        5.48        3.97      8.69 o 
  -1   7   6        2.22       -1.07      4.92 o 
   0   7   6        5.57        6.01      3.31 o 
   1   7   6      207.33      199.20      9.53 o 
   2   7   6       59.59       57.24      5.11 o 
   3   7   6        5.37        2.49      3.30 o 
   4   7   6      116.43      103.82      6.10 o 
   5   7   6       91.70       90.51      6.73 o 
   6   7   6      145.44      139.32     10.18 o 
   7   7   6      115.45      121.91      8.41 o 
   1   8   6      425.87      386.50     19.37 o 
   2   8   6        5.28        1.68      4.03 o 
   3   8   6      142.79      130.23      7.98 o 
   4   8   6      142.81      148.90     10.42 o 
   5   8   6        5.36        5.41      3.75 o 
   6   8   6        6.97       11.50      5.34 o 
  -6  -8   7      143.18      139.01     15.64 o 
  -5  -8   7       43.56       37.26      6.34 o 
  -4  -8   7      309.55      309.47     19.19 o 
  -3  -8   7       63.89       59.99      5.10 o 
  -2  -8   7      151.05      175.66      9.40 o 
  -1  -8   7       49.77       55.84      5.19 o 
  -7  -7   7       57.85       57.09      7.64 o 
  -6  -7   7        0.36        3.63      5.28 o 
  -5  -7   7      136.49      156.15     11.38 o 
  -4  -7   7       83.81       79.56      7.16 o 
  -3  -7   7        1.97       -1.16      2.52 o 
  -2  -7   7      232.83      232.19     11.01 o 
  -1  -7   7       42.83       42.52      6.06 o 
   0  -7   7       73.50       70.21      4.55 o 
   1  -7   7        4.19        3.32      3.33 o 
  -8  -6   7       14.17        6.90      8.95 o 
  -7  -6   7       27.17       21.38      7.65 o 
  -6  -6   7        0.32        5.04      5.45 o 
  -5  -6   7      275.47      259.48     13.84 o 
  -4  -6   7      105.93      116.74      8.74 o 
  -3  -6   7      729.28      793.54     29.10 o 
  -2  -6   7       60.83       53.76      3.53 o 
  -1  -6   7      652.83      671.31     27.79 o 
   0  -6   7      122.14      119.69      5.64 o 
   1  -6   7        4.46        3.54      2.99 o 
   2  -6   7       65.49       69.22      5.02 o 
   3  -6   7        3.04        2.03      4.36 o 
  -8  -5   7       54.58       62.24      8.24 o 
  -7  -5   7      199.85      188.06     15.87 o 
  -6  -5   7      682.37      631.52     30.27 o 
  -5  -5   7       24.53       18.15      4.71 o 
  -4  -5   7      663.03      635.22     29.31 o 
  -3  -5   7      222.73      220.36      8.95 o 
  -2  -5   7       40.54       44.10      2.88 o 
  -1  -5   7      807.33      834.76     29.86 o 
   0  -5   7      147.26      152.45      5.97 o 
   1  -5   7      413.34      436.83     16.17 o 
   2  -5   7        2.50        6.86      2.69 o 
   3  -5   7        0.68       -0.78      3.44 o 
   4  -5   7       35.98       35.75      4.84 o 
  -8  -4   7        0.15        2.24      8.07 o 
  -7  -4   7        1.74        2.35      5.35 o 
  -6  -4   7      214.55      193.31     11.74 o 
  -5  -4   7      165.43      161.06     10.09 o 
  -4  -4   7        3.70        4.22      4.06 o 
  -3  -4   7      547.41      550.54     20.31 o 
  -2  -4   7     1117.33     1190.26     39.55 o 
  -1  -4   7      839.43      881.33     28.51 o 
   0  -4   7     2945.05     3073.11     98.75 o 
   1  -4   7      180.92      173.64      6.84 o 
   2  -4   7       43.23       38.04      2.87 o 
   3  -4   7        5.92        9.60      2.63 o 
   4  -4   7        3.85        6.61      3.66 o 
   5  -4   7        5.11        5.49      4.35 o 
  -8  -3   7       60.43       58.12      8.15 o 
  -7  -3   7        0.31       -1.85      5.74 o 
  -6  -3   7      435.87      387.00     19.69 o 
  -5  -3   7      846.10      791.81     36.61 o 
  -4  -3   7      140.02      131.63      8.28 o 
  -3  -3   7      386.27      348.74     13.19 o 
  -2  -3   7     1123.83     1165.03     37.40 o 
  -1  -3   7      656.92      720.55     23.26 o 
   0  -3   7     1017.80     1070.39     34.54 o 
   1  -3   7     1711.45     1703.01     54.48 o 
   2  -3   7      419.00      467.00     19.80 o 
   3  -3   7      200.70      259.39     14.36 o 
   4  -3   7      211.38      241.48     11.77 o 
   5  -3   7        4.15       -0.31      3.63 o 
   6  -3   7        8.10        0.93      7.02 o 
  -8  -2   7        8.74       10.57      6.56 o 
  -7  -2   7      152.94      159.87     11.00 o 
  -6  -2   7      228.07      229.23     13.03 o 
  -5  -2   7      447.67      423.50     20.66 o 
  -4  -2   7      162.78      161.80      9.02 o 
  -3  -2   7     4302.81     4363.85    192.62 o 
  -2  -2   7     1475.22     1428.25     51.21 o 
  -1  -2   7      473.28      495.22     16.12 o 
   0  -2   7      949.12      900.58     32.88 o 
   1  -2   7      380.79      287.51     10.89 o 
   2  -2   7      245.25      253.08     10.95 o 
   3  -2   7        1.95        4.39      2.93 o 
   4  -2   7      168.81      183.58      9.30 o 
   5  -2   7       27.12       21.27      3.78 o 
   6  -2   7       19.93       14.21      7.99 o 
  -8  -1   7       14.35       10.83      8.23 o 
  -7  -1   7       29.73       18.49      7.91 o 
  -6  -1   7       61.03       55.93      6.20 o 
  -5  -1   7      181.22      145.87      9.03 o 
  -4  -1   7      287.85      288.73     14.37 o 
  -3  -1   7        3.83        5.48      2.26 o 
  -2  -1   7      987.28      959.98     42.48 o 
  -1  -1   7     2309.51     2339.81     70.26 o 
   0  -1   7       35.83       45.09      2.99 o 
   1  -1   7     3522.36     3358.99    106.73 o 
   2  -1   7     5176.57     5298.00    186.90 o 
   3  -1   7        7.15       13.03      1.48 o 
   4  -1   7      820.39      769.75     29.01 o 
   5  -1   7      947.29      946.31     45.52 o 
   6  -1   7        0.28        3.71      3.76 o 
   7  -1   7        8.27        2.40      4.36 o 
  -7   0   7       31.88       38.10      7.97 o 
  -6   0   7      201.16      217.90     12.55 o 
  -5   0   7      852.25      807.75     37.37 o 
  -4   0   7      527.97      512.79     23.85 o 
  -3   0   7        3.04        3.50      1.03 o 
  -2   0   7     6162.12     6031.00    217.03 o 
  -1   0   7     2708.90     2808.21    110.72 o 
   0   0   7     1856.97     1839.85    104.24 o 
   1   0   7     1978.70     2036.52     74.43 o 
   2   0   7      258.58      359.71     21.32 o 
   3   0   7        5.44        3.75      2.67 o 
   4   0   7       51.79       55.61      5.43 o 
   5   0   7      602.00      616.06     26.47 o 
   6   0   7        4.94        2.67      3.12 o 
   7   0   7      129.93      149.78     10.32 o 
  -7   1   7       26.00       30.60     15.64 o 
  -6   1   7      118.57      100.44      9.96 o 
  -5   1   7       67.16       52.77      7.07 o 
  -4   1   7        1.63        3.28      3.04 o 
  -3   1   7       31.91       23.35      1.74 o 
  -2   1   7       43.12       41.87      2.03 o 
  -1   1   7      674.69      675.30     27.01 o 
   0   1   7     1484.84     1375.14     69.63 o 
   1   1   7      154.91      143.98      9.53 o 
   2   1   7     3284.98     3180.98    169.62 o 
   3   1   7     6354.52     7385.21    410.56 o 
   4   1   7       42.16       43.04      3.33 o 
   5   1   7     2333.39     2912.11    119.95 o 
   6   1   7      897.69     1083.16     45.77 o 
   7   1   7        2.15       11.04      4.54 o 
   8   1   7        3.33        1.12      8.76 o 
  -6   2   7       13.99       13.66      7.28 o 
  -5   2   7       26.42       34.18      6.75 o 
  -4   2   7      430.60      436.44     16.14 o 
  -3   2   7      396.06      379.69     18.31 o 
  -2   2   7      550.89      501.57     21.73 o 
  -1   2   7     2588.84     2569.75     91.55 o 
   0   2   7     3772.68     3591.86    200.79 o 
   1   2   7     2372.27     2369.14     96.93 o 
   2   2   7       66.50       52.07      4.38 o 
   3   2   7     1338.20     1532.37     77.41 o 
   4   2   7        6.05        7.33      3.11 o 
   5   2   7      488.30      655.16     32.04 o 
   6   2   7       87.67      121.94      9.13 o 
   7   2   7       63.74       88.46     12.45 o 
   8   2   7      171.85      206.15     30.16 o 
  -5   3   7       90.81       85.10      7.98 o 
  -4   3   7       12.60        5.21      5.79 o 
  -3   3   7      152.95      149.55      8.33 o 
  -2   3   7       47.96       39.89      3.93 o 
  -1   3   7       27.16       27.71      2.09 o 
   0   3   7       15.74       11.51      1.65 o 
   1   3   7       25.15       26.93      2.12 o 
   2   3   7       59.04       48.80      3.04 o 
   3   3   7      582.64      566.09     28.32 o 
   4   3   7     1050.93     1090.37     94.69 o 
   5   3   7       13.51       18.04     11.58 o 
   6   3   7      918.29     1177.45    119.88 o 
   7   3   7       62.92       80.19     13.32 o 
   8   3   7        0.13       -9.56      8.57 o 
  -5   4   7        1.65       -5.67      5.93 o 
  -4   4   7       50.07       48.65      8.11 o 
  -3   4   7      225.07      218.70     11.54 o 
  -2   4   7      171.81      147.21      7.11 o 
  -1   4   7       88.43       79.77      3.95 o 
   0   4   7       94.82      110.21      5.72 o 
   1   4   7      224.06      242.93     13.95 o 
   2   4   7      266.42      300.87     20.56 o 
   3   4   7       88.06      102.33      5.27 o 
   4   4   7       18.08       20.37      3.23 o 
   5   4   7      149.56      194.29     19.98 o 
   6   4   7      322.78      305.54     21.15 o 
   7   4   7        0.97        3.63      6.62 o 
   8   4   7       17.22       15.43      8.57 o 
  -4   5   7       19.01        4.91      4.38 o 
  -3   5   7       38.30       39.43      4.71 o 
  -2   5   7        0.68       -0.94      3.20 o 
  -1   5   7        7.64        8.07      2.46 o 
   0   5   7       21.21       24.23      2.56 o 
   1   5   7       80.46       88.21      5.37 o 
   2   5   7       43.34       46.64      3.45 o 
   3   5   7       31.04       46.33     10.42 o 
   5   5   7      112.99      130.13     11.58 o 
   6   5   7       18.79       19.45      4.16 o 
   7   5   7      179.62      171.12     11.53 o 
   8   5   7       15.99       25.33      5.43 o 
  -3   6   7       15.29       16.38      6.66 o 
  -2   6   7        3.60        3.30      4.05 o 
  -1   6   7       11.04       13.90      3.75 o 
   0   6   7       77.87       76.66      4.85 o 
   1   6   7       11.36       12.52      4.59 o 
   2   6   7       67.94       66.57      6.42 o 
   3   6   7       49.88       58.17      4.25 o 
   4   6   7       57.72       57.02      4.29 o 
   5   6   7       11.66       20.81      4.63 o 
   6   6   7      117.63      131.92      8.24 o 
   7   6   7       18.67       11.15      4.78 o 
   8   6   7       18.94       22.55      6.54 o 
  -1   7   7        1.46        3.13      4.03 o 
   0   7   7       13.32       14.34      3.41 o 
   1   7   7        8.13       10.30      3.15 o 
   2   7   7       49.32       44.82      4.70 o 
   3   7   7       10.41        9.08      3.13 o 
   4   7   7        4.96        3.61      3.93 o 
   5   7   7        3.39        7.62      3.34 o 
   6   7   7       16.19       23.08      4.61 o 
   7   7   7       12.26       14.92      5.04 o 
   1   8   7       39.90       38.80      4.47 o 
   2   8   7        0.44       -1.55      3.87 o 
   3   8   7        0.34       -1.16      3.87 o 
   4   8   7       20.38       20.47      3.87 o 
   5   8   7       12.36        8.64      3.94 o 
   6   8   7       16.74       23.40      5.45 o 
  -6  -8   8       12.74       13.85      6.51 o 
  -5  -8   8       58.70       53.16     12.45 o 
  -4  -8   8       81.79       77.67      7.50 o 
  -3  -8   8        2.45       -0.23      5.11 o 
  -2  -8   8       24.46       22.03      4.26 o 
  -1  -8   8        2.34        1.38      3.94 o 
  -7  -7   8       98.40       89.58      8.73 o 
  -6  -7   8      154.42      144.84     11.21 o 
  -5  -7   8       32.39       37.77      6.10 o 
  -4  -7   8       37.31       25.65      4.45 o 
  -3  -7   8        1.89       -0.78      2.82 o 
  -2  -7   8       94.01       94.43      5.78 o 
  -1  -7   8        0.02        2.98      2.79 o 
   0  -7   8       14.27       13.11      3.43 o 
   1  -7   8        5.24        4.20      4.35 o 
  -7  -6   8       30.50       27.95      6.95 o 
  -6  -6   8      540.96      533.97     25.98 o 
  -5  -6   8       22.26       17.71      4.93 o 
  -4  -6   8      361.68      418.79     27.80 o 
  -3  -6   8      209.25      235.05      9.62 o 
  -2  -6   8        3.72        5.56      2.42 o 
  -1  -6   8      195.44      184.90      7.14 o 
   0  -6   8       11.70       14.31      2.79 o 
   1  -6   8        1.11        0.86      2.76 o 
   2  -6   8       57.75       50.11      4.32 o 
  -8  -5   8      101.00       82.79     10.25 o 
  -7  -5   8        9.95        8.74      6.01 o 
  -6  -5   8      361.41      345.19     18.14 o 
  -5  -5   8      415.49      421.97     20.68 o 
  -4  -5   8        6.94        2.48      3.76 o 
  -3  -5   8      336.54      349.25     13.41 o 
  -2  -5   8       20.98       17.76      2.22 o 
  -1  -5   8      755.06      797.38     28.75 o 
   0  -5   8        0.14        0.85      1.89 o 
   1  -5   8      145.48      142.22      6.53 o 
   2  -5   8      388.09      394.44     14.86 o 
   3  -5   8        1.28        8.29      3.84 o 
   4  -5   8       18.95        9.94      4.45 o 
  -8  -4   8       59.19       49.32     12.26 o 
  -7  -4   8        0.19       -7.80      5.63 o 
  -6  -4   8       37.42       40.04      6.04 o 
  -5  -4   8     1244.45     1170.71     53.40 o 
  -4  -4   8        3.09        1.27      3.24 o 
  -3  -4   8     1430.83     1543.03     55.51 o 
  -2  -4   8      384.76      373.69     12.86 o 
  -1  -4   8      749.54      793.82     25.65 o 
   0  -4   8       62.96       77.54      3.42 o 
   1  -4   8       26.80       26.67      2.78 o 
   2  -4   8       13.97       16.44      2.46 o 
   3  -4   8      141.24      144.51     10.58 o 
   4  -4   8        0.43        3.12      3.75 o 
   5  -4   8       23.15       23.17      5.60 o 
  -8  -3   8        6.28       11.69      6.28 o 
  -7  -3   8      195.28      182.61     12.79 o 
  -6  -3   8        0.23        5.41      5.13 o 
  -5  -3   8      500.94      430.46     20.83 o 
  -4  -3   8       67.16       61.18      5.19 o 
  -3  -3   8     1519.20     1579.99     56.84 o 
  -2  -3   8      765.41      862.18     26.13 o 
  -1  -3   8     1807.52     1862.84     59.62 o 
   0  -3   8     4569.36     4812.20    154.09 o 
   1  -3   8      137.47      130.92      8.27 o 
   2  -3   8      595.67      532.60     24.89 o 
   3  -3   8     1077.71     1061.46     44.43 o 
   4  -3   8        2.07        6.35      3.18 o 
   5  -3   8        1.19        4.03      3.81 o 
  -8  -2   8        2.59        3.19      6.59 o 
  -7  -2   8       39.28       46.20      6.94 o 
  -6  -2   8        1.62        9.06      4.91 o 
  -5  -2   8      317.18      306.16     15.71 o 
  -4  -2   8      302.53      255.71     12.89 o 
  -3  -2   8       70.01       83.97      5.56 o 
  -2  -2   8     2536.04     2701.62     81.43 o 
  -1  -2   8      736.24      724.17     22.09 o 
   0  -2   8       23.76       37.49      3.59 o 
   1  -2   8      808.09      874.11     31.04 o 
   2  -2   8      550.98      545.79     19.76 o 
   3  -2   8      585.74      592.29     21.61 o 
   4  -2   8       77.12       69.45      4.71 o 
   5  -2   8       22.09       24.90      3.78 o 
   6  -2   8       54.19       57.56      9.37 o 
  -7  -1   8        0.12        1.10      5.94 o 
  -6  -1   8      190.70      164.28     10.33 o 
  -5  -1   8       17.86       21.25      4.52 o 
  -4  -1   8       15.92        7.29      3.18 o 
  -3  -1   8      247.57      276.73     13.28 o 
  -2  -1   8     1744.03     1843.42     72.20 o 
  -1  -1   8      160.19      191.11      6.08 o 
   0  -1   8     1019.93     1060.16     38.86 o 
   1  -1   8      861.21      848.69     27.09 o 
   2  -1   8      596.28      570.52     20.80 o 
   3  -1   8     1067.42      927.25     30.60 o 
   4  -1   8     1244.19     1160.13     48.05 o 
   5  -1   8       32.82       33.53      3.78 o 
   6  -1   8       68.65       78.69      7.49 o 
   7  -1   8       14.68        8.69      7.24 o 
  -7   0   8       42.04       30.30     10.71 o 
  -6   0   8       55.23       49.86      6.32 o 
  -5   0   8        1.47        3.39      4.14 o 
  -4   0   8      745.57      725.59     33.30 o 
  -3   0   8       15.05       18.27      1.45 o 
  -2   0   8     1557.25     1559.24     56.58 o 
  -1   0   8      542.61      623.08     24.90 o 
   0   0   8     1515.50     1631.87     93.20 o 
   1   0   8     1492.88     1482.72     44.28 o 
   2   0   8       57.30       68.88      3.73 o 
   3   0   8     1466.87     1386.80     50.71 o 
   4   0   8     1907.37     1772.06     71.42 o 
   5   0   8        1.90        0.23      3.43 o 
   6   0   8       16.32       19.56      4.20 o 
   7   0   8       16.20       21.75      7.31 o 
  -7   1   8        9.47       18.74     11.00 o 
  -6   1   8       26.06       28.16     11.29 o 
  -5   1   8       15.64       11.12      9.56 o 
  -4   1   8        1.34        6.98      3.07 o 
  -3   1   8      438.64      432.04     16.11 o 
  -2   1   8     1109.07     1147.13     39.60 o 
  -1   1   8       10.85       12.45      1.25 o 
   0   1   8      638.79      576.78     23.60 o 
   1   1   8     1462.16     1214.07     67.30 o 
   2   1   8     1088.59     1160.84     54.51 o 
   3   1   8     1519.31     1571.31     73.77 o 
   4   1   8      918.86     1025.19     57.60 o 
   5   1   8      221.18      224.88     13.47 o 
   6   1   8        0.25       -1.61      3.61 o 
   7   1   8      147.20      182.09     11.86 o 
   8   1   8       48.50       61.97     17.37 o 
  -6   2   8       15.65       15.19     10.42 o 
  -5   2   8      138.52      152.03     13.32 o 
  -4   2   8       12.92       21.93      4.35 o 
  -3   2   8      163.34      171.77      8.90 o 
  -2   2   8       99.68       92.91      4.76 o 
  -1   2   8       96.28       73.59      2.97 o 
   0   2   8      310.09      385.87     18.14 o 
   1   2   8     3724.51     3737.42    153.31 o 
   2   2   8     4744.70     4669.49    259.25 o 
   3   2   8       99.48      100.32      6.46 o 
   4   2   8     1968.76     2296.87    201.54 o 
   5   2   8      933.27     1322.95     62.79 o 
   6   2   8      268.83      440.51     22.83 o 
   7   2   8      289.22      489.16     59.94 o 
   8   2   8        1.33       14.22      7.52 o 
  -5   3   8       38.40       58.20      7.16 o 
  -4   3   8       98.02      126.83     12.74 o 
  -3   3   8       37.75       40.22      3.75 o 
  -2   3   8      258.30      234.77     10.11 o 
  -1   3   8     1001.59      946.72     35.53 o 
   0   3   8        6.15        3.20      1.98 o 
   1   3   8      943.74      901.61     37.38 o 
   2   3   8      394.43      373.39     15.67 o 
   3   3   8     1515.46     1511.90     83.88 o 
   4   3   8      252.52      215.60     13.90 o 
   5   3   8       28.31       34.31      5.58 o 
   6   3   8      120.35      173.13     13.60 o 
   7   3   8        1.18       11.00     13.90 o 
   8   3   8       56.70       89.29     11.66 o 
  -5   4   8        2.24       -0.76      5.93 o 
  -4   4   8       34.50       34.75      8.69 o 
  -3   4   8       59.77       55.86      4.11 o 
  -2   4   8       45.26       46.02      5.80 o 
  -1   4   8        3.45        0.74      1.70 o 
   0   4   8       15.83       21.91      2.44 o 
   1   4   8        3.25        5.44      1.93 o 
   2   4   8     1953.01     2010.55     81.47 o 
   3   4   8     1473.66     1498.00     61.10 o 
   4   4   8      429.89      441.81     23.56 o 
   5   4   8     1713.97     1727.54     95.86 o 
   6   4   8       18.28       13.32     12.74 o 
   7   4   8      208.68      256.51     22.01 o 
   8   4   8      144.53      152.76     27.22 o 
  -4   5   8       16.38       13.90      8.11 o 
  -3   5   8      101.89      108.15      9.56 o 
  -2   5   8        1.10       -0.72      3.32 o 
  -1   5   8      228.11      241.16     11.13 o 
   0   5   8      189.01      192.16      9.04 o 
   1   5   8       87.08       83.33      4.93 o 
   2   5   8      324.66      307.68     13.54 o 
   3   5   8       14.17       15.27      2.59 o 
   4   5   8      634.43      581.60     25.65 o 
   5   5   8       90.73       93.83      6.42 o 
   6   5   8       12.71       10.54      4.16 o 
   7   5   8       35.62       33.50      5.36 o 
   8   5   8        5.00        8.57      6.31 o 
  -2   6   8        0.79        4.17      3.85 o 
  -1   6   8       57.19       55.51      5.11 o 
   0   6   8       48.61       50.62      4.09 o 
   1   6   8        4.65        2.93      2.86 o 
   2   6   8      141.17      150.86      7.86 o 
   3   6   8      513.27      484.31     20.78 o 
   4   6   8      125.01      116.50      6.43 o 
   5   6   8      192.02      193.43     10.47 o 
   6   6   8      261.28      290.21     15.17 o 
   7   6   8       45.20       46.25      5.87 o 
   8   6   8       41.56       56.38      6.74 o 
  -1   7   8        0.40       -4.30      4.17 o 
   0   7   8      104.15      104.10     11.29 o 
   1   7   8       57.28       57.19      5.28 o 
   2   7   8        8.91        9.48      3.42 o 
   3   7   8      222.46      230.82     11.29 o 
   4   7   8       90.84       89.49      5.76 o 
   5   7   8      129.47      112.30     10.42 o 
   6   7   8      113.40      116.99      9.47 o 
   7   7   8        0.28        2.74      5.08 o 
   1   8   8        0.73       -2.74      4.45 o 
   2   8   8        0.13       -2.61      4.03 o 
   3   8   8       20.55       16.13      4.17 o 
   4   8   8        0.44       -2.59      3.71 o 
   5   8   8        0.02        0.17      3.95 o 
   6   8   8       59.54       56.81      7.53 o 
  -5  -8   9       97.20       93.68      7.24 o 
  -4  -8   9        3.41        3.19      5.32 o 
  -3  -8   9       77.36       70.77      7.50 o 
  -2  -8   9       23.62       24.82      4.34 o 
  -1  -8   9        1.33       -0.10      4.17 o 
  -7  -7   9       47.47       37.12      7.13 o 
  -6  -7   9       39.96       38.18      8.69 o 
  -5  -7   9      130.81      124.07      9.80 o 
  -4  -7   9      175.32      185.64     12.76 o 
  -3  -7   9       27.56       25.58      5.76 o 
  -2  -7   9      164.03      166.23      8.78 o 
  -1  -7   9      153.96      166.75      8.72 o 
   0  -7   9       26.92       22.84      3.47 o 
   1  -7   9       58.44       60.37      4.75 o 
  -7  -6   9       21.62       15.84      6.65 o 
  -6  -6   9        3.17        4.91      5.71 o 
  -5  -6   9      103.61      112.81      8.25 o 
  -4  -6   9      465.31      463.47     25.53 o 
  -3  -6   9       49.58       42.51      5.00 o 
  -2  -6   9      572.43      601.64     22.30 o 
  -1  -6   9      523.81      535.17     17.90 o 
   0  -6   9        2.56       -0.29      2.72 o 
   1  -6   9      145.58      150.88      7.94 o 
   2  -6   9       38.56       38.09      4.88 o 
  -8  -5   9        4.89        4.33      7.08 o 
  -7  -5   9      163.24      154.37     11.01 o 
  -6  -5   9      203.63      193.11     12.17 o 
  -5  -5   9       32.69       35.95      5.88 o 
  -4  -5   9      446.16      427.70     20.61 o 
  -3  -5   9       37.28       31.39      3.56 o 
  -2  -5   9      446.50      475.72     17.86 o 
  -1  -5   9      375.49      372.64     13.91 o 
   0  -5   9      198.27      222.58      8.13 o 
   1  -5   9        0.02       -1.18      2.33 o 
   2  -5   9       83.13       76.81      4.53 o 
   3  -5   9      205.92      203.24     10.62 o 
   4  -5   9       14.76       16.79      4.67 o 
  -8  -4   9        0.24       -1.74      6.53 o 
  -7  -4   9       28.06       21.86      6.62 o 
  -6  -4   9      179.98      168.79     11.08 o 
  -5  -4   9       80.84       74.60      7.07 o 
  -4  -4   9      112.16      112.55      7.50 o 
  -3  -4   9     1125.68     1116.00     50.27 o 
  -2  -4   9      156.53      154.30      5.98 o 
  -1  -4   9      950.32      993.10     35.41 o 
   0  -4   9      323.40      326.68     11.05 o 
   1  -4   9        5.34        3.67      1.80 o 
   2  -4   9      381.79      370.32     16.25 o 
   3  -4   9        5.61        8.14      3.44 o 
   4  -4   9       27.27       21.73      4.09 o 
  -8  -3   9      158.83      202.48     13.61 o 
  -7  -3   9       27.25       26.75      6.26 o 
  -6  -3   9     1211.86     1201.87     55.24 o 
  -5  -3   9      505.72      497.87     23.93 o 
  -4  -3   9     1044.24     1064.26     48.05 o 
  -3  -3   9     2078.54     2047.22     91.21 o 
  -2  -3   9      211.66      233.22      7.53 o 
  -1  -3   9     5173.55     5454.27    163.91 o 
   0  -3   9     2827.06     2964.28     95.00 o 
   1  -3   9      340.04      379.75     16.25 o 
   2  -3   9       28.06       27.80      2.37 o 
   3  -3   9        6.95        6.01      2.79 o 
   4  -3   9      210.19      193.99      9.86 o 
   5  -3   9        5.76        7.57      3.96 o 
  -8  -2   9       25.00       21.22      7.15 o 
  -7  -2   9       19.99       13.48      6.08 o 
  -6  -2   9      106.59      105.89      8.29 o 
  -5  -2   9      134.94      126.90      8.45 o 
  -4  -2   9      129.47      144.23      8.48 o 
  -3  -2   9      114.53      118.21      7.19 o 
  -2  -2   9     1809.36     1870.48     56.59 o 
  -1  -2   9      362.86      383.55     11.92 o 
   0  -2   9     3573.71     3730.96    135.14 o 
   1  -2   9      862.57      754.93     26.79 o 
   2  -2   9       41.29       52.83      2.90 o 
   3  -2   9      898.16      837.83     35.54 o 
   4  -2   9        4.28        5.77      2.83 o 
   5  -2   9      104.54      100.24      8.86 o 
   6  -2   9       85.89       95.90      6.75 o 
  -7  -1   9      171.43      193.22     12.34 o 
  -6  -1   9      206.85      197.32     11.93 o 
  -5  -1   9     1755.85     1746.04     78.50 o 
  -4  -1   9      288.98      278.24     14.03 o 
  -3  -1   9     2927.98     2957.29    129.93 o 
  -2  -1   9     2064.08     2134.16     83.66 o 
  -1  -1   9      984.86     1018.44     38.52 o 
   0  -1   9     4953.86     5097.59    192.61 o 
   1  -1   9     2797.01     2987.20     97.96 o 
   2  -1   9      652.66      813.74     26.96 o 
   3  -1   9        2.52        5.21      3.14 o 
   4  -1   9      101.68       94.03      6.74 o 
   5  -1   9      245.78      228.21     14.33 o 
   6  -1   9       86.87       75.79     15.41 o 
   7  -1   9        1.13       -2.53      5.14 o 
  -7   0   9       18.74       18.95      8.33 o 
  -6   0   9      115.49      101.01     15.35 o 
  -5   0   9       31.68       36.33      5.02 o 
  -4   0   9        0.64       -1.61      3.04 o 
  -3   0   9      353.38      353.75     16.81 o 
  -2   0   9       71.48       61.26      2.85 o 
  -1   0   9     3028.08     3223.01    126.93 o 
   0   0   9       64.65       83.42      4.05 o 
   1   0   9     3522.15     3767.70    121.54 o 
   2   0   9      196.56      142.94      6.69 o 
   3   0   9      101.98       89.92      4.88 o 
   4   0   9      258.08      214.67     12.96 o 
   5   0   9       28.14       26.27      3.51 o 
   6   0   9        2.10        1.86      3.42 o 
   7   0   9        0.13       -4.94      5.39 o 
  -7   1   9       11.84       19.16      8.77 o 
  -6   1   9       26.41       32.21      8.98 o 
  -5   1   9      336.82      348.53     28.09 o 
  -4   1   9      233.39      262.18     13.30 o 
  -3   1   9       20.52       15.37      1.78 o 
  -2   1   9     2645.51     2669.62    111.99 o 
  -1   1   9      219.19      219.80     11.79 o 
   0   1   9      654.85      698.72     24.98 o 
   1   1   9     3030.58     2901.15    199.78 o 
   2   1   9     2317.63     2285.97    106.29 o 
   3   1   9       61.90       88.59      6.11 o 
   4   1   9      323.33      346.73     32.72 o 
   5   1   9      438.60      449.87     22.50 o 
   6   1   9       45.01       45.52      5.55 o 
   7   1   9       16.53       12.51      4.96 o 
  -6   2   9        8.07        8.20     11.58 o 
  -5   2   9      131.28      145.19     11.83 o 
  -4   2   9       34.27       41.55      7.53 o 
  -3   2   9       44.75       64.63      8.11 o 
  -2   2   9     1246.77     1224.38     48.83 o 
  -1   2   9      486.14      483.58     20.48 o 
   0   2   9        7.89        6.08      5.21 o 
   1   2   9     1434.21     1460.85     59.71 o 
   2   2   9      519.55      424.57     30.98 o 
   3   2   9      199.43      205.15     11.41 o 
   4   2   9      173.59      191.59     11.33 o 
   5   2   9        4.16        6.74      4.07 o 
   6   2   9       18.63       26.67      5.11 o 
   7   2   9       39.00       54.79     11.21 o 
   8   2   9       13.34       27.86     13.90 o 
  -5   3   9        0.85       -6.37      8.11 o 
  -4   3   9      138.52      136.10     19.69 o 
  -3   3   9        5.96        8.19      2.53 o 
  -2   3   9        7.92        8.86      2.10 o 
  -1   3   9      736.26      747.19     27.98 o 
   0   3   9      203.10      217.29     12.31 o 
   1   3   9        6.82       12.60      1.91 o 
   2   3   9      427.33      403.03     17.10 o 
   3   3   9     1464.85     1497.56     83.47 o 
   4   3   9       84.92       96.65      7.80 o 
   5   3   9      549.46      581.46     55.02 o 
   7   3   9       75.00       81.66     19.11 o 
   8   3   9       14.83       14.05      9.30 o 
  -4   4   9        9.69        1.16      6.95 o 
  -3   4   9       14.96       17.25      4.59 o 
  -2   4   9       51.92       48.70      3.66 o 
  -1   4   9      517.24      459.20     25.92 o 
   0   4   9      334.65      335.39     14.40 o 
   1   4   9      186.67      194.31      8.87 o 
   2   4   9      969.51     1084.56     48.42 o 
   3   4   9       54.13       66.61     10.71 o 
   4   4   9       85.72       83.85      6.95 o 
   5   4   9       47.59       50.39      7.53 o 
   6   4   9       71.38       71.23     16.22 o 
   7   4   9        4.11        0.94      7.45 o 
   8   4   9      129.78      159.89     32.72 o 
  -4   5   9       15.78       17.37      8.69 o 
  -3   5   9       17.10       17.19      4.17 o 
  -2   5   9        5.57        4.75      2.89 o 
  -1   5   9        3.63        1.42      3.34 o 
   0   5   9        1.32        0.33      2.47 o 
   1   5   9        2.49        0.23      3.19 o 
   2   5   9      164.02      170.25      8.74 o 
   3   5   9       45.74       46.79      4.85 o 
   4   5   9      661.72      647.11     28.03 o 
   5   5   9      100.82       89.30      9.67 o 
   6   5   9      424.54      416.08     19.31 o 
   7   5   9      356.32      368.07     17.76 o 
   8   5   9        9.31       13.37      9.30 o 
  -2   6   9        2.15        2.98      9.56 o 
  -1   6   9        6.15       -0.82      3.75 o 
   0   6   9       72.95       80.17      6.37 o 
   1   6   9       77.90       79.21      5.23 o 
   2   6   9      247.94      258.67     12.06 o 
   3   6   9      455.09      475.01     20.48 o 
   4   6   9       79.74       79.32      6.78 o 
   5   6   9       42.56       38.22     13.90 o 
   6   6   9       83.64       94.69     10.60 o 
   7   6   9       88.45       76.96     12.68 o 
  -1   7   9        0.15        2.21      4.45 o 
   0   7   9        4.40        5.71      4.17 o 
   1   7   9       10.41        8.48      4.03 o 
   2   7   9        0.42       -1.59      3.42 o 
   3   7   9        7.15        4.37      3.45 o 
   4   7   9        3.81        3.24      3.49 o 
   5   7   9      223.24      210.46     13.11 o 
   6   7   9        6.56       12.61      5.41 o 
   7   7   9      203.33      204.36     11.61 o 
   1   8   9        0.34       -1.36      4.92 o 
   2   8   9        9.58        6.95      4.17 o 
   3   8   9        6.08        6.40      4.03 o 
   4   8   9        1.18        0.03      3.88 o 
   5   8   9       25.75       22.11      5.79 o 
  -5  -8  10        0.16        0.39      4.74 o 
  -4  -8  10        0.68       -2.85      5.11 o 
  -3  -8  10       72.50       60.32      7.16 o 
  -2  -8  10        0.32       -0.37      4.07 o 
  -6  -7  10       35.03       29.89      6.93 o 
  -5  -7  10       93.42      110.75      9.39 o 
  -4  -7  10       36.58       38.99      4.79 o 
  -3  -7  10        3.97        2.47      3.89 o 
  -2  -7  10       33.62       42.78      4.51 o 
  -1  -7  10        8.06       10.67      3.83 o 
   0  -7  10       14.83       10.84      3.51 o 
   1  -7  10       49.25       48.89      5.22 o 
  -7  -6  10       32.12       36.44      7.91 o 
  -6  -6  10       12.86       14.50      6.04 o 
  -5  -6  10        5.46        5.69      5.16 o 
  -4  -6  10       15.82       19.76      4.17 o 
  -3  -6  10       12.62        8.35      3.65 o 
  -2  -6  10      110.89      103.97      5.44 o 
  -1  -6  10       41.48       48.20      3.21 o 
   0  -6  10      208.18      210.52      8.78 o 
   1  -6  10       68.35       66.64      4.39 o 
   2  -6  10        0.03        1.52      4.05 o 
  -7  -5  10        0.16       -2.32      6.49 o 
  -6  -5  10        0.63        2.62      5.52 o 
  -5  -5  10      184.28      186.35     11.08 o 
  -4  -5  10       59.66       63.05      5.77 o 
  -3  -5  10        4.79        4.55      3.12 o 
  -2  -5  10      240.41      239.85      9.67 o 
  -1  -5  10       30.45       31.45      2.39 o 
   0  -5  10        9.36       12.78      2.20 o 
   1  -5  10       20.26       21.77      4.42 o 
   2  -5  10        9.80       11.08      3.60 o 
   3  -5  10       40.02       33.17      4.41 o 
  -8  -4  10        4.89        0.95      6.79 o 
  -7  -4  10        1.02        3.28      5.89 o 
  -6  -4  10      209.83      199.01     12.37 o 
  -5  -4  10       71.93       54.58      5.84 o 
  -4  -4  10      225.68      224.80     12.21 o 
  -3  -4  10      435.19      493.57     20.40 o 
  -2  -4  10       37.59       36.04      2.44 o 
  -1  -4  10      331.60      351.23     13.03 o 
   0  -4  10       10.97       12.16      1.79 o 
   1  -4  10      111.35       96.26      4.75 o 
   2  -4  10      260.48      252.27     16.44 o 
   3  -4  10        4.86        7.44      3.44 o 
   4  -4  10       40.14       39.75      4.80 o 
  -8  -3  10       11.96        5.83      6.98 o 
  -7  -3  10       73.80       66.19      7.72 o 
  -6  -3  10       66.68       71.21     10.52 o 
  -5  -3  10      343.38      338.75     17.17 o 
  -4  -3  10      218.93      208.18     11.20 o 
  -3  -3  10        7.42       12.06      2.29 o 
  -2  -3  10      137.27      157.22      6.98 o 
  -1  -3  10      569.11      570.79     18.50 o 
   0  -3  10      115.32      137.69      7.08 o 
   1  -3  10      201.78      165.85      7.86 o 
   2  -3  10      746.23      727.83     26.33 o 
   3  -3  10       15.09       15.34      3.21 o 
   4  -3  10        2.66        5.44      3.39 o 
   5  -3  10      151.31      160.44      9.17 o 
  -7  -2  10        0.03        4.86      5.68 o 
  -6  -2  10       49.55       49.23      8.74 o 
  -5  -2  10      915.30      918.41     41.99 o 
  -4  -2  10       96.35      120.54      7.88 o 
  -3  -2  10      420.92      467.76     21.75 o 
  -2  -2  10      974.34     1013.83     30.85 o 
  -1  -2  10       56.70       49.95      2.31 o 
   0  -2  10      255.05      310.82     15.91 o 
   1  -2  10      100.64       88.68      3.87 o 
   2  -2  10       44.64       45.49      2.49 o 
   3  -2  10      201.27      199.49      9.64 o 
   4  -2  10       53.03       47.75      4.28 o 
   5  -2  10        2.74        4.49      3.57 o 
   6  -2  10       33.78       31.05      5.02 o 
  -7  -1  10       30.89       32.53      6.26 o 
  -6  -1  10      144.51      136.72      9.62 o 
  -5  -1  10      257.99      255.12     13.78 o 
  -4  -1  10      874.71      859.80     39.13 o 
  -3  -1  10        3.33        4.95      2.65 o 
  -2  -1  10     1232.54     1478.90     58.47 o 
  -1  -1  10      145.43      185.58      7.56 o 
   0  -1  10     3876.17     4075.31    148.22 o 
   1  -1  10        3.32        3.91      1.04 o 
   2  -1  10     2009.66     1922.60     63.33 o 
   3  -1  10     3511.91     3538.22    147.42 o 
   4  -1  10       34.98       32.62      3.54 o 
   5  -1  10      333.08      335.33     20.34 o 
   6  -1  10       73.22       67.09     12.26 o 
  -7   0  10        2.98       -4.14      7.89 o 
  -6   0  10       11.09       11.76      6.66 o 
  -5   0  10        0.53       -1.22      4.17 o 
  -4   0  10     1104.37     1089.91     49.48 o 
  -3   0  10      988.63     1018.69     46.10 o 
  -2   0  10     1968.13     2173.15    101.73 o 
  -1   0  10     3958.00     3920.31    123.52 o 
   0   0  10      119.85      105.52      4.97 o 
   1   0  10       77.59       91.61      5.38 o 
   2   0  10      127.47      109.34      5.48 o 
   3   0  10       65.52       65.15      3.96 o 
   4   0  10      136.95      133.65      6.81 o 
   5   0  10       79.06       64.96      7.36 o 
   6   0  10       66.01       67.02      8.42 o 
   7   0  10       76.97       68.32     10.65 o 
  -6   1  10       85.59       71.06      9.43 o 
  -5   1  10       77.11       68.89      8.46 o 
  -4   1  10      470.40      460.02     22.62 o 
  -3   1  10      731.64      744.13     48.61 o 
  -2   1  10      372.15      421.23     17.18 o 
  -1   1  10     3091.07     2155.05    123.76 o 
   0   1  10       33.79       24.66      3.74 o 
   1   1  10     2261.15     2141.43    114.02 o 
   2   1  10      189.64      202.23     15.26 o 
   3   1  10     3503.53     3086.89    181.40 o 
   4   1  10     2068.57     1974.98     92.09 o 
   5   1  10        0.38       -6.55      4.37 o 
   6   1  10      382.68      403.74     25.27 o 
   7   1  10        3.36        8.17      5.47 o 
  -6   2  10        9.15        5.86      7.45 o 
  -5   2  10       18.36       27.20      7.18 o 
  -4   2  10      354.82      346.33     26.64 o 
  -3   2  10      864.34      908.51     77.32 o 
  -2   2  10      791.46      764.06     30.50 o 
  -1   2  10     1311.45     1498.10     68.21 o 
   0   2  10     2649.07     2660.25    119.64 o 
   1   2  10        5.99        9.25      1.54 o 
   2   2  10      192.48      155.33      9.03 o 
   3   2  10      810.87      762.00     36.63 o 
   4   2  10      867.10      890.09     42.77 o 
   5   2  10        7.83       14.12      4.39 o 
   6   2  10        1.53        2.47      4.67 o 
   7   2  10       84.86      112.14      9.91 o 
   8   2  10       18.79       31.91     11.79 o 
  -5   3  10       59.25       61.39     11.00 o 
  -4   3  10        0.12        4.63      4.50 o 
  -3   3  10       59.95       46.40      9.85 o 
  -2   3  10        1.42        5.06      2.42 o 
  -1   3  10      248.01      261.07     13.35 o 
   0   3  10       21.33       26.97      4.44 o 
   1   3  10      691.45      709.81     29.28 o 
   2   3  10       60.41       50.67      4.47 o 
   3   3  10      816.64      809.71     45.91 o 
   4   3  10     1806.10     1558.27     87.50 o 
   5   3  10      437.37      470.14     39.38 o 
   6   3  10       18.30       24.21      6.27 o 
   7   3  10      251.51      341.11     38.22 o 
   8   3  10        0.75      -17.37     17.37 o 
  -4   4  10       12.88       12.74      7.53 o 
  -3   4  10       52.10       54.04      7.53 o 
  -2   4  10       24.43       29.86      3.49 o 
  -1   4  10       14.44       11.60      5.05 o 
   0   4  10      128.65      157.63      7.78 o 
   1   4  10      979.13      992.84     40.82 o 
   2   4  10      235.25      255.25     11.45 o 
   3   4  10      155.10      137.04      8.94 o 
   4   4  10      379.77      355.12     19.90 o 
   5   4  10      329.13      374.31     23.08 o 
   6   4  10       51.42       51.47      6.73 o 
   7   4  10      128.89      149.42     24.32 o 
   8   4  10       46.36       49.19     10.13 o 
  -3   5  10        7.01       10.42      6.95 o 
  -2   5  10        2.93       -5.20      7.50 o 
  -1   5  10       43.71       41.92      4.42 o 
   0   5  10       58.57       60.80      4.32 o 
   1   5  10      138.26      134.90      7.08 o 
   2   5  10      408.35      428.15     18.47 o 
   3   5  10        1.36        6.21      3.23 o 
   4   5  10      456.63      495.40     26.55 o 
   5   5  10      193.84      187.37     12.44 o 
   6   5  10       22.83       18.84      7.37 o 
   7   5  10       29.14       31.43      5.77 o 
   8   5  10       15.95       30.12     18.53 o 
  -2   6  10       16.34       16.56      4.17 o 
  -1   6  10        0.36        5.70      4.03 o 
   0   6  10       59.79       52.20      4.52 o 
   1   6  10        7.78       15.41      3.61 o 
   2   6  10       51.08       57.75      6.46 o 
   3   6  10       39.50       47.38      4.25 o 
   4   6  10       58.93       58.35      5.83 o 
   5   6  10      180.93      167.69      9.33 o 
   6   6  10       77.32       91.89      7.00 o 
   7   6  10       18.99       25.63      7.95 o 
  -1   7  10       18.18       18.75      7.82 o 
   0   7  10       90.26       96.99      7.09 o 
   1   7  10        7.13        6.20      4.03 o 
   2   7  10      153.94      173.76      9.09 o 
   3   7  10       40.31       43.41      4.47 o 
   4   7  10      218.10      223.95     16.51 o 
   5   7  10      187.70      175.06     11.80 o 
   6   7  10       23.37       28.24      6.39 o 
   7   7  10       11.41       21.07      8.63 o 
   2   8  10        3.64       -2.78      4.63 o 
   3   8  10       40.81       42.49      5.28 o 
   4   8  10      114.87      113.29      7.21 o 
   5   8  10        5.55       13.27      9.56 o 
  -4  -8  11       16.38       15.35      6.14 o 
  -3  -8  11        6.40        7.29      5.93 o 
  -2  -8  11       82.88       83.35      8.57 o 
  -6  -7  11       10.45        1.56      6.51 o 
  -5  -7  11       34.46       35.77      5.19 o 
  -4  -7  11        8.87        5.24      4.20 o 
  -3  -7  11       21.64       18.66      4.45 o 
  -2  -7  11      259.92      276.54     12.92 o 
  -1  -7  11      160.77      160.47      8.78 o 
   0  -7  11       88.47       94.74      5.56 o 
  -7  -6  11       21.77       24.94      7.04 o 
  -6  -6  11       53.83       54.91      6.94 o 
  -5  -6  11      514.30      509.87     28.41 o 
  -4  -6  11       68.24       60.19      5.35 o 
  -3  -6  11      416.83      465.75     21.97 o 
  -2  -6  11       93.52       92.05      6.45 o 
  -1  -6  11       17.52       18.43      2.59 o 
   0  -6  11      104.10      103.24      5.77 o 
   1  -6  11       50.39       52.98      4.93 o 
   2  -6  11        1.17       -3.46      4.19 o 
  -7  -5  11       29.02       25.43      6.85 o 
  -6  -5  11       56.26       62.83      6.94 o 
  -5  -5  11       65.62       68.96      6.84 o 
  -4  -5  11      267.49      256.31     11.89 o 
  -3  -5  11       67.39       64.43      4.99 o 
  -2  -5  11      603.14      631.49     23.37 o 
  -1  -5  11     1653.76     1654.38     56.43 o 
   0  -5  11      586.51      608.06     20.10 o 
   1  -5  11      553.44      547.32     21.40 o 
   2  -5  11      419.54      411.62     38.60 o 
   3  -5  11       13.79        9.73      4.19 o 
  -7  -4  11       90.34      116.59      9.59 o 
  -6  -4  11       73.82       79.87      7.64 o 
  -5  -4  11      385.78      387.11     19.25 o 
  -4  -4  11      848.82      857.98     39.25 o 
  -3  -4  11        0.18       -0.52      2.35 o 
  -2  -4  11     1984.27     2153.99     77.45 o 
  -1  -4  11      374.77      374.37     13.92 o 
   0  -4  11       25.41       26.37      2.11 o 
   1  -4  11      465.65      446.02     19.23 o 
   2  -4  11      120.23      123.31      7.11 o 
   3  -4  11        9.69        8.61      4.35 o 
   4  -4  11        8.90       11.05      4.05 o 
  -7  -3  11        5.34        1.22      5.77 o 
  -6  -3  11        0.01       -2.08      5.20 o 
  -5  -3  11       53.43       45.97      5.49 o 
  -4  -3  11      288.86      276.01     14.12 o 
  -3  -3  11      340.85      346.91     16.81 o 
  -2  -3  11      158.55      189.06      6.95 o 
  -1  -3  11     1285.01     1293.76     46.03 o 
   0  -3  11     1024.71     1052.64     38.34 o 
   1  -3  11       33.52       39.63      2.59 o 
   2  -3  11      448.28      395.14     17.17 o 
   3  -3  11      738.77      725.11     30.95 o 
   4  -3  11      137.87      131.91      7.67 o 
   5  -3  11       14.93       27.33      6.99 o 
  -7  -2  11      120.32      126.61      9.87 o 
  -6  -2  11        1.09        2.01      5.13 o 
  -5  -2  11       51.28       47.21      5.62 o 
  -4  -2  11      708.57      729.40     33.53 o 
  -3  -2  11     1028.41     1091.51     49.07 o 
  -2  -2  11       15.83       14.96      1.34 o 
  -1  -2  11     4080.02     4012.42    128.00 o 
   0  -2  11      388.92      372.61     18.15 o 
   1  -2  11        9.81       12.16      1.49 o 
   2  -2  11     1437.70     1322.80     55.11 o 
   3  -2  11       35.51       37.60      6.15 o 
   4  -2  11       30.13       32.57      3.89 o 
   5  -2  11       11.74       18.25      4.14 o 
   6  -2  11        4.59        4.85      4.35 o 
  -7  -1  11        1.77        1.87      7.66 o 
  -6  -1  11      187.59      188.50     11.73 o 
  -5  -1  11      283.93      306.47     15.87 o 
  -4  -1  11       20.46       18.48      3.96 o 
  -3  -1  11      973.14      997.39     45.00 o 
  -2  -1  11       98.77      100.12      4.98 o 
  -1  -1  11     2998.97     2741.64    143.87 o 
   0  -1  11     2673.25     2742.09     87.63 o 
   1  -1  11     1396.98     1472.97     48.31 o 
   2  -1  11      667.70      641.35     24.71 o 
   3  -1  11      143.22      124.22      8.53 o 
   4  -1  11      464.32      441.63     19.58 o 
   5  -1  11      315.02      286.46     13.78 o 
   6  -1  11        7.50        9.74      4.28 o 
  -7   0  11        5.57        8.32      7.72 o 
  -6   0  11      188.45      203.68     20.27 o 
  -5   0  11       46.16       39.38      5.23 o 
  -4   0  11       19.25       18.28      3.78 o 
  -3   0  11       55.51       48.98      4.10 o 
  -2   0  11      377.50      371.40     17.65 o 
  -1   0  11       77.84       83.09      6.63 o 
   0   0  11     4801.05     5510.32    189.64 o 
   1   0  11      507.24      451.10     18.89 o 
   2   0  11      848.62      940.44     35.35 o 
   3   0  11      641.74      568.76     21.98 o 
   4   0  11      147.61      147.76      7.31 o 
   5   0  11       14.90       14.64      3.43 o 
   6   0  11       73.01       87.61     14.57 o 
   7   0  11       12.13       11.40      7.96 o 
  -6   1  11        3.09       -4.70      9.27 o 
  -5   1  11      580.25      617.69     36.18 o 
  -4   1  11      989.16     1085.24     82.24 o 
  -3   1  11      132.94      139.05     11.29 o 
  -2   1  11     1614.63     1635.00     66.46 o 
  -1   1  11      118.66      126.61      5.50 o 
   0   1  11     3292.74     3030.99    137.17 o 
   1   1  11     2698.56     2458.48    109.18 o 
   2   1  11      254.01      299.46     24.56 o 
   3   1  11      856.96      746.50     55.29 o 
   4   1  11        6.57        5.48      3.60 o 
   5   1  11       70.87       62.04      5.81 o 
   6   1  11       19.12       18.70      4.85 o 
   7   1  11       23.10       21.05      6.16 o 
  -6   2  11      113.16      102.51     13.90 o 
  -5   2  11       22.15       36.49      8.69 o 
  -4   2  11      261.56      261.19     21.43 o 
  -3   2  11     1108.14     1056.78     95.56 o 
  -2   2  11       29.90       28.90      3.09 o 
  -1   2  11       75.02       77.59      5.85 o 
   0   2  11       15.36       21.12      2.84 o 
   1   2  11      990.81     1055.08     42.60 o 
   2   2  11      474.62      416.21     23.93 o 
   3   2  11       51.62       58.09      4.99 o 
   4   2  11      510.78      480.28     25.49 o 
   5   2  11      544.05      576.77     38.49 o 
   6   2  11        4.36        6.42      5.03 o 
   7   2  11       48.15       73.30      7.76 o 
  -5   3  11       22.12       15.64      8.69 o 
  -4   3  11      413.48      476.55     50.10 o 
  -3   3  11      385.20      342.59     59.94 o 
  -2   3  11      515.72      515.31     21.88 o 
  -1   3  11     1086.03     1117.72     56.23 o 
   0   3  11      312.56      320.36     15.32 o 
   1   3  11     2125.28     2111.14     84.92 o 
   2   3  11     1071.83     1041.94     53.14 o 
   3   3  11       75.94       69.81      6.03 o 
   4   3  11      334.43      274.07     17.77 o 
   5   3  11       33.16       34.17      6.03 o 
   6   3  11       13.60       14.43      6.16 o 
   7   3  11      137.79      205.59     28.96 o 
   8   3  11       14.57       20.27     19.69 o 
  -4   4  11        9.55       13.04      5.84 o 
  -3   4  11       54.88       54.31      6.40 o 
  -2   4  11      413.64      411.06     30.00 o 
  -1   4  11       14.79       15.53      3.39 o 
   0   4  11        5.01        2.88      2.40 o 
   1   4  11       29.10       38.91      3.22 o 
   2   4  11      181.91      193.69      9.62 o 
   3   4  11      182.65      181.59     11.03 o 
   4   4  11       20.98       31.73      5.02 o 
   5   4  11       69.46       69.20      7.53 o 
   6   4  11      158.17      167.72     13.49 o 
   7   4  11        7.05       -8.69     16.22 o 
   8   4  11       20.41       25.48     20.27 o 
  -3   5  11       49.36       56.76      8.69 o 
  -2   5  11       15.60       13.42      5.30 o 
  -1   5  11      181.12      178.78     16.34 o 
   0   5  11      164.41      172.09      8.48 o 
   1   5  11      139.05      150.92      7.78 o 
   2   5  11      399.36      434.58     18.82 o 
   3   5  11      591.70      596.49     31.80 o 
   4   5  11        1.81        8.80      6.66 o 
   5   5  11      182.48      197.56     16.51 o 
   6   5  11      162.66      164.38     12.07 o 
   7   5  11       54.96       39.67      5.78 o 
  -2   6  11       34.93       35.44      5.01 o 
  -1   6  11       47.82       52.81      5.28 o 
   0   6  11        0.89        0.82      4.56 o 
   1   6  11       28.51       26.98      4.45 o 
   2   6  11        0.97        1.66      3.02 o 
   3   6  11      106.76      103.71      9.27 o 
   4   6  11       23.97       23.60      5.27 o 
   5   6  11        7.27        7.75      8.98 o 
   6   6  11        4.45        1.88      4.75 o 
   7   6  11        2.82        2.06      4.99 o 
   0   7  11       31.97       34.55      4.86 o 
   1   7  11        4.42        5.82      3.87 o 
   2   7  11       23.16       27.21      4.41 o 
   3   7  11       11.35       12.43      3.61 o 
   4   7  11       53.41       46.38      6.66 o 
   5   7  11        5.11        6.68      6.37 o 
   6   7  11       39.06       37.61      6.42 o 
   2   8  11        7.88        7.05      4.70 o 
   3   8  11       20.38       25.63      4.63 o 
   4   8  11        2.68        2.73      5.35 o 
   5   8  11       10.90        9.30      5.41 o 
  -6  -7  12       17.61        7.75      6.40 o 
  -5  -7  12        0.69       -5.08      4.51 o 
  -4  -7  12       20.13       18.41      4.79 o 
  -3  -7  12        6.22        7.11      4.23 o 
  -2  -7  12        0.38        0.74      3.87 o 
  -1  -7  12        0.87       -1.83      3.66 o 
   0  -7  12       20.04       18.75      4.85 o 
  -7  -6  12       34.25       25.06      9.27 o 
  -6  -6  12        4.95        0.44      5.68 o 
  -5  -6  12       21.35       22.42      5.36 o 
  -4  -6  12        6.43        5.37      3.83 o 
  -3  -6  12       82.19       65.19      5.45 o 
  -2  -6  12        1.42        8.14      3.65 o 
  -1  -6  12        1.81        4.79      2.87 o 
   0  -6  12       19.32       20.61      3.35 o 
   1  -6  12       58.49       51.14      5.08 o 
   2  -6  12        2.52       -2.95      4.19 o 
  -7  -5  12       21.46       24.31      6.88 o 
  -6  -5  12       31.31       26.54      6.36 o 
  -5  -5  12       80.46       85.01      7.55 o 
  -4  -5  12      186.87      194.69      9.76 o 
  -3  -5  12      156.43      154.32      9.22 o 
  -2  -5  12      214.32      218.68     14.14 o 
  -1  -5  12      725.74      763.57     24.94 o 
   0  -5  12       24.34       23.55      2.68 o 
   1  -5  12       69.83       70.42      5.22 o 
   2  -5  12       18.24       16.82      4.00 o 
   3  -5  12       40.32       31.56      4.85 o 
  -7  -4  12      149.21      155.07     11.16 o 
  -6  -4  12        1.71        1.16      5.37 o 
  -5  -4  12      132.32      139.33     10.16 o 
  -4  -4  12       40.78       45.37      5.23 o 
  -3  -4  12       96.30      105.95      6.06 o 
  -2  -4  12      276.12      290.38     14.14 o 
  -1  -4  12      296.54      278.71     10.70 o 
   0  -4  12      262.51      279.44     10.40 o 
   1  -4  12      358.53      372.24     16.31 o 
   2  -4  12       69.91       74.11      5.05 o 
   3  -4  12       80.64       84.50      6.02 o 
   4  -4  12       47.01       53.27      5.33 o 
  -7  -3  12       68.42       69.90      8.14 o 
  -6  -3  12        0.98        1.02      5.36 o 
  -5  -3  12       84.60       77.37     10.46 o 
  -4  -3  12      322.05      344.08     16.95 o 
  -3  -3  12      555.45      529.86     24.72 o 
  -2  -3  12      162.63      157.89      7.50 o 
  -1  -3  12      234.44      242.68      9.43 o 
   0  -3  12      886.85      880.52     33.42 o 
   1  -3  12       19.28       13.83      2.44 o 
   2  -3  12       59.56       60.36      4.24 o 
   3  -3  12       61.67       67.04      4.98 o 
   4  -3  12      142.27      144.90      8.55 o 
   5  -3  12       43.61       43.25      7.46 o 
  -7  -2  12      105.65      121.52      9.91 o 
  -6  -2  12      253.35      241.57     13.87 o 
  -5  -2  12      243.86      255.37     13.70 o 
  -4  -2  12      248.65      243.18     13.25 o 
  -3  -2  12       15.54        9.85      3.04 o 
  -2  -2  12        7.97        8.48      1.65 o 
  -1  -2  12     1056.32     1097.54     39.15 o 
   0  -2  12      361.58      364.41     16.14 o 
   1  -2  12      433.59      382.77     13.98 o 
   2  -2  12      939.12      895.84     37.66 o 
   3  -2  12        1.28        7.64      2.65 o 
   4  -2  12      237.01      225.13     12.18 o 
   5  -2  12      295.38      295.64     20.00 o 
   6  -2  12        0.14        3.71      4.35 o 
  -7  -1  12        2.03       -5.16      8.05 o 
  -6  -1  12      163.57      171.89     11.11 o 
  -5  -1  12       67.49       65.24      6.20 o 
  -4  -1  12      237.35      222.28     11.87 o 
  -3  -1  12      293.62      295.86     14.52 o 
  -2  -1  12       96.32       83.75      5.22 o 
  -1  -1  12       27.64       20.46      2.84 o 
   0  -1  12      190.14      221.03      7.34 o 
   1  -1  12      857.03      773.63     28.77 o 
   2  -1  12       36.83       45.23      5.18 o 
   3  -1  12       37.61       37.89      4.83 o 
   4  -1  12       47.54       54.54      5.30 o 
   5  -1  12      102.49       98.64      6.67 o 
   6  -1  12        0.25       -3.15      3.93 o 
  -7   0  12       26.77       20.78      8.57 o 
  -6   0  12        1.78        2.83      7.00 o 
  -5   0  12      381.27      372.21     24.07 o 
  -4   0  12       33.15       29.39      4.17 o 
  -3   0  12       41.76       39.87      5.17 o 
  -2   0  12       14.24       17.33      2.87 o 
  -1   0  12       17.74       17.74      1.77 o 
   0   0  12      896.32     1015.26     35.56 o 
   1   0  12      175.52      186.20      9.13 o 
   2   0  12      556.18      538.85     20.55 o 
   3   0  12     2063.64     2111.50     78.56 o 
   4   0  12       78.69       79.36      4.95 o 
   5   0  12      172.84      163.02     10.58 o 
   6   0  12      255.22      232.15     20.91 o 
   7   0  12       10.32       13.29      9.15 o 
  -6   1  12       11.49       10.77      7.71 o 
  -5   1  12       93.60       88.16     17.08 o 
  -4   1  12      139.19      152.74     24.90 o 
  -3   1  12        0.31        0.25      2.78 o 
  -2   1  12        5.39        4.35      1.84 o 
  -1   1  12        5.97        6.63      1.32 o 
   0   1  12     1150.67     1068.08     38.34 o 
   1   1  12        3.64        6.51      1.84 o 
   2   1  12      457.28      422.59     35.94 o 
   3   1  12     1188.68     1150.98     87.31 o 
   4   1  12        0.15        0.06      3.55 o 
   5   1  12       21.53       22.01      6.41 o 
   6   1  12      212.91      213.71     17.20 o 
   7   1  12        0.26       -0.58      5.70 o 
  -6   2  12       22.67       36.49     11.00 o 
  -5   2  12       19.43       17.37      8.11 o 
  -4   2  12       83.02       94.40     11.58 o 
  -3   2  12        3.02        5.79      5.79 o 
  -2   2  12      116.80      133.41     12.45 o 
  -1   2  12      215.79      242.39     15.13 o 
   0   2  12       27.16       20.47      2.67 o 
   1   2  12      319.77      275.68     19.11 o 
   2   2  12     1008.94      886.62     42.25 o 
   3   2  12      294.11      271.64     20.47 o 
   4   2  12      235.87      214.04     12.52 o 
   5   2  12       77.84       82.02      7.22 o 
   6   2  12       27.48       25.15      5.81 o 
   7   2  12       57.64       62.07      7.42 o 
  -5   3  12       15.17       15.06      8.69 o 
  -4   3  12        0.28        3.54      5.11 o 
  -3   3  12      112.40       84.65     16.22 o 
  -2   3  12       23.38       25.76      2.74 o 
  -1   3  12      117.61      128.76      8.64 o 
   0   3  12      154.05      151.38     10.05 o 
   1   3  12      555.77      524.08     22.81 o 
   2   3  12       53.29       56.32      5.06 o 
   3   3  12      507.76      471.36     36.78 o 
   4   3  12     1807.68     1642.72     92.51 o 
   5   3  12       42.69       45.32      6.48 o 
   6   3  12      326.14      434.11     81.37 o 
   7   3  12      105.24      126.25     23.17 o 
  -4   4  12        0.12        0.47      4.53 o 
  -3   4  12       63.43       59.20      6.82 o 
  -2   4  12      300.31      326.91     44.01 o 
  -1   4  12      108.28      102.56      5.99 o 
   0   4  12      657.84      620.05     29.35 o 
   1   4  12      109.64       99.35      5.42 o 
   2   4  12      350.13      381.92     20.77 o 
   3   4  12      931.54      887.78     45.64 o 
   4   4  12      258.20      243.46     11.69 o 
   5   4  12       11.40        7.18      4.71 o 
   6   4  12        1.87       -7.91      5.27 o 
   7   4  12        0.96       -3.47     16.22 o 
  -3   5  12        0.32        2.32      6.95 o 
  -2   5  12       75.85       69.97      4.96 o 
  -1   5  12       25.76       14.34      5.22 o 
   0   5  12       96.24       93.55     10.99 o 
   1   5  12        6.80       12.21      3.07 o 
   2   5  12       71.27       71.77      4.77 o 
   3   5  12       63.69       70.92      6.62 o 
   4   5  12      752.14      738.41     38.88 o 
   5   5  12      485.90      489.48     26.88 o 
   6   5  12       10.85        8.89      5.35 o 
   7   5  12      389.68      400.02     23.50 o 
  -2   6  12       10.92       14.76      4.38 o 
  -1   6  12       62.23       75.42      6.26 o 
   0   6  12       33.96       27.41      3.83 o 
   1   6  12      223.33      244.53     11.67 o 
   2   6  12      185.65      199.03     10.05 o 
   3   6  12       37.65       38.18      5.27 o 
   4   6  12       54.04       59.97      6.83 o 
   5   6  12       67.36       54.26      6.78 o 
   6   6  12       39.03       34.64      5.63 o 
   7   6  12        2.40       -0.56      5.39 o 
   0   7  12        0.04       -1.58      4.45 o 
   1   7  12        0.52       -2.82      3.94 o 
   2   7  12        0.37       -4.01      3.83 o 
   3   7  12       14.16       15.83      4.24 o 
   4   7  12       55.28       59.84      6.91 o 
   5   7  12      103.07       96.26      8.81 o 
   6   7  12       38.62       41.45      6.91 o 
   3   8  12       24.81       26.57      5.02 o 
   4   8  12       36.43       38.95      6.78 o 
  -5  -7  13        3.72       -3.60      4.62 o 
  -4  -7  13       11.54       12.92      4.88 o 
  -3  -7  13      240.59      233.50     22.14 o 
  -2  -7  13       48.48       35.44      4.75 o 
  -1  -7  13        1.69        5.45      4.13 o 
   0  -7  13       36.27       35.26      4.93 o 
  -6  -6  13        9.43        8.19      8.89 o 
  -5  -6  13        9.30        2.70      5.93 o 
  -4  -6  13       17.56       13.99      4.42 o 
  -3  -6  13        2.76        6.37      3.87 o 
  -2  -6  13      500.23      467.37     34.75 o 
  -1  -6  13       89.11       96.86      5.30 o 
   0  -6  13       28.85       31.20      3.50 o 
   1  -6  13       90.63       94.86      6.49 o 
   2  -6  13        9.16        4.82      4.53 o 
  -7  -5  13       64.92       66.03      8.27 o 
  -6  -5  13       74.48       78.31      7.92 o 
  -5  -5  13      216.19      216.67     12.67 o 
  -4  -5  13        0.03       -1.31      3.42 o 
  -3  -5  13      159.66      179.86     10.12 o 
  -2  -5  13      547.99      510.34     28.42 o 
  -1  -5  13       10.29        9.99      2.33 o 
   0  -5  13      546.81      579.43     19.39 o 
   1  -5  13      239.47      237.31     11.42 o 
   2  -5  13        4.53        1.99      3.79 o 
   3  -5  13       37.79       40.44      5.28 o 
  -7  -4  13        1.95        9.47      6.34 o 
  -6  -4  13        2.22        5.85      5.38 o 
  -5  -4  13      269.23      291.48     15.74 o 
  -4  -4  13      408.64      430.52     20.95 o 
  -3  -4  13      193.41      227.34     10.58 o 
  -2  -4  13      409.93      387.57     18.46 o 
  -1  -4  13      693.86      671.13     25.32 o 
   0  -4  13        1.70        4.95      2.30 o 
   1  -4  13      530.39      501.83     37.62 o 
   2  -4  13       84.88       83.28      5.56 o 
   3  -4  13        0.22       -0.58      3.70 o 
   4  -4  13        0.47        2.97      4.24 o 
  -7  -3  13        0.80       -4.39      5.98 o 
  -6  -3  13       36.63       35.71      6.13 o 
  -5  -3  13      168.17      180.07     11.25 o 
  -4  -3  13      100.09      104.14      7.45 o 
  -3  -3  13       62.33       80.07      5.96 o 
  -2  -3  13      287.16      296.92     12.75 o 
  -1  -3  13      981.77      911.67     32.78 o 
   0  -3  13      298.01      300.42     15.50 o 
   1  -3  13     1193.61     1081.37     57.59 o 
   2  -3  13     1254.59     1205.09     50.11 o 
   3  -3  13        0.98       -0.31      3.15 o 
   4  -3  13      142.54      152.32      8.90 o 
   5  -3  13      118.25      123.67      8.05 o 
  -7  -2  13        3.39       12.84      6.32 o 
  -6  -2  13       67.81       73.56      7.36 o 
  -5  -2  13       85.26       91.54      7.41 o 
  -4  -2  13     1380.01     1531.12     68.75 o 
  -3  -2  13      451.22      465.75     21.89 o 
  -2  -2  13     2677.17     2824.89    117.72 o 
  -1  -2  13     3027.09     2910.36    103.07 o 
   0  -2  13       22.69       25.01      1.77 o 
   1  -2  13      510.36      443.10     18.29 o 
   2  -2  13      589.09      544.65     23.43 o 
   3  -2  13        2.46        3.39      2.79 o 
   4  -2  13       12.20       11.42      3.54 o 
   5  -2  13        1.29        5.64      4.33 o 
  -7  -1  13        7.04        6.95      8.57 o 
  -6  -1  13       16.98       15.29      5.33 o 
  -5  -1  13       26.47       22.37      4.77 o 
  -4  -1  13        8.76       15.68      3.99 o 
  -3  -1  13        6.53        6.49      3.07 o 
  -2  -1  13      121.55      134.26      8.98 o 
  -1  -1  13       59.79       57.20      3.78 o 
   0  -1  13      803.04      856.28     26.13 o 
   1  -1  13      177.45      173.21     10.77 o 
   2  -1  13      886.59      840.50     32.35 o 
   3  -1  13     1749.27     1668.25     72.95 o 
   4  -1  13       80.02       63.35      4.84 o 
   5  -1  13       82.26       90.43      6.32 o 
   6  -1  13       61.25       68.94      6.16 o 
  -6   0  13        7.93       13.72      7.52 o 
  -5   0  13      112.77      126.22      8.74 o 
  -4   0  13      636.85      676.62     48.83 o 
  -3   0  13     2044.83     2101.24    170.85 o 
  -2   0  13       57.76       49.42      4.29 o 
  -1   0  13     5183.81     4710.04    183.58 o 
   0   0  13     1974.04     2084.16     72.22 o 
   1   0  13      218.25      216.93     10.56 o 
   2   0  13     2501.20     2346.41    110.04 o 
   3   0  13      436.24      449.12     17.81 o 
   4   0  13        7.72       10.31      3.08 o 
   5   0  13       73.20       64.81      5.23 o 
   6   0  13        0.75        0.28      3.96 o 
   7   0  13        2.46        4.16      7.82 o 
  -6   1  13       54.60       57.78      9.54 o 
  -5   1  13        1.71        3.82      6.48 o 
  -4   1  13       26.43       25.48      7.53 o 
  -3   1  13       54.45       59.90      5.79 o 
  -2   1  13        8.09        8.11      2.78 o 
  -1   1  13      634.78      682.86     25.08 o 
   0   1  13      882.05      811.10     29.25 o 
   1   1  13      974.27      877.66     44.58 o 
   2   1  13        4.96        5.33      2.88 o 
   3   1  13      203.13      181.01     17.96 o 
   4   1  13     1105.21      981.24     73.12 o 
   5   1  13      115.28      107.61     14.58 o 
   6   1  13      108.92      108.32     12.84 o 
   7   1  13       32.83       27.07      6.55 o 
  -5   2  13        0.25       -5.79      8.11 o 
  -4   2  13       64.08       77.60     10.42 o 
  -3   2  13       69.86       86.29     10.42 o 
  -2   2  13      390.09      345.16     33.01 o 
  -1   2  13        0.45        0.10      1.42 o 
   0   2  13     3276.68     3476.35    142.11 o 
   1   2  13      340.03      284.50     14.43 o 
   2   2  13        0.77        1.62      3.25 o 
   3   2  13     1437.98     1312.85     80.69 o 
   4   2  13       13.18       15.03      5.33 o 
   5   2  13       15.35       12.22      6.02 o 
   6   2  13       42.60       39.07      6.27 o 
   7   2  13        0.63        7.00      6.02 o 
  -5   3  13      123.89      150.00     16.80 o 
  -4   3  13       36.63       31.66      6.14 o 
  -3   3  13        6.54        6.64      3.65 o 
  -2   3  13      186.71      189.59     18.24 o 
  -1   3  13        0.54       -0.44      2.15 o 
   0   3  13      483.30      472.40     19.87 o 
   1   3  13      831.27      879.37     40.97 o 
   2   3  13      736.29      703.07     36.64 o 
   3   3  13       15.40       18.11      4.63 o 
   4   3  13      104.53       99.97     13.03 o 
   5   3  13      225.18      227.19     16.13 o 
   6   3  13        5.35        9.23      5.73 o 
   7   3  13       21.10       38.38      6.82 o 
  -4   4  13        7.31        6.63      5.02 o 
  -3   4  13       52.24       54.28      7.53 o 
  -2   4  13       23.49       34.07      8.98 o 
  -1   4  13        4.93        9.78      2.63 o 
   0   4  13       63.76       63.97      7.72 o 
   1   4  13      742.85      749.47     42.44 o 
   2   4  13       91.86       95.93      7.45 o 
   3   4  13       42.47       35.44      5.12 o 
   4   4  13      249.23      247.31     12.04 o 
   5   4  13       62.74       64.63     12.16 o 
   6   4  13       15.50       10.62      6.22 o 
   7   4  13        0.68        3.47     16.22 o 
  -3   5  13       60.17       58.49      9.27 o 
  -2   5  13       20.39       12.18      5.25 o 
  -1   5  13      204.78      184.55     12.20 o 
   0   5  13        9.53        2.79      3.22 o 
   1   5  13      349.06      345.30     15.37 o 
   2   5  13      525.10      544.64     29.34 o 
   3   5  13       15.20       15.14      4.27 o 
   4   5  13      317.71      365.17     20.96 o 
   5   5  13       51.92       66.59      7.20 o 
   6   5  13        7.37       -1.33      5.75 o 
   7   5  13        0.32       -5.34      6.78 o 
  -2   6  13       75.32       75.06      8.40 o 
  -1   6  13        0.25       -3.80      6.22 o 
   0   6  13       23.55       17.25      4.15 o 
   1   6  13       15.51       20.27      3.99 o 
   2   6  13       42.99       48.07      4.64 o 
   3   6  13       11.38       18.12      9.27 o 
   4   6  13       14.07       25.34      8.98 o 
   5   6  13        8.77       10.42      5.31 o 
   6   6  13      149.40      155.27     18.03 o 
   7   6  13       15.52        7.72      5.76 o 
   0   7  13       22.66       22.85      5.11 o 
   1   7  13        2.93        4.54      4.18 o 
   2   7  13       71.26       85.88      6.46 o 
   3   7  13       40.24       49.16      6.39 o 
   4   7  13        6.03       12.33      5.43 o 
   5   7  13      112.79      115.32      9.73 o 
   6   7  13       15.51       17.07      5.96 o 
  -5  -7  14       12.67        7.40      6.51 o 
  -4  -7  14        0.57       -5.23      5.60 o 
  -3  -7  14        8.79        1.67      4.40 o 
  -2  -7  14       70.70       64.06      5.97 o 
  -1  -7  14       52.71       40.19      4.93 o 
  -6  -6  14        0.57       -1.69      5.84 o 
  -5  -6  14       94.13      123.84     11.87 o 
  -4  -6  14      112.26      113.98      7.97 o 
  -3  -6  14      320.62      368.38     21.17 o 
  -2  -6  14       10.51        7.64      5.57 o 
  -1  -6  14        1.20        3.79      3.03 o 
   0  -6  14       20.84       25.63      3.76 o 
   1  -6  14        0.33       -1.64      4.05 o 
  -7  -5  14       83.09       92.74      9.36 o 
  -6  -5  14      173.87      177.15     11.46 o 
  -5  -5  14        7.71       10.74      5.13 o 
  -4  -5  14        0.62       -0.58      4.91 o 
  -3  -5  14        4.74       11.91      3.65 o 
  -2  -5  14       21.65       16.63      3.78 o 
  -1  -5  14        3.71        4.04      2.37 o 
   0  -5  14      118.55      121.37      7.44 o 
   1  -5  14       73.24       72.39      8.78 o 
   2  -5  14      109.87      107.94      8.00 o 
   3  -5  14       61.48       64.85      6.02 o 
  -7  -4  14       86.77       88.98      8.87 o 
  -6  -4  14       48.87       47.01      6.82 o 
  -5  -4  14       12.50       15.36      5.16 o 
  -4  -4  14      179.98      196.14     11.27 o 
  -3  -4  14      356.38      366.25     15.80 o 
  -2  -4  14      478.33      541.35     26.58 o 
  -1  -4  14      246.49      257.54      9.14 o 
   0  -4  14       35.51       35.24      3.03 o 
   1  -4  14       11.02       10.98      2.90 o 
   2  -4  14        1.88       -2.69      3.44 o 
   3  -4  14        2.18       -2.54      4.00 o 
   4  -4  14       20.07       26.87      5.08 o 
  -7  -3  14       49.50       65.86     12.19 o 
  -6  -3  14      199.51      194.10     12.34 o 
  -5  -3  14      157.01      162.27     10.36 o 
  -4  -3  14       19.24       20.32      4.52 o 
  -3  -3  14        1.49        2.83      3.57 o 
  -2  -3  14        8.27        5.52      3.46 o 
  -1  -3  14      162.46      168.48      8.30 o 
   0  -3  14       24.91       23.10      3.09 o 
   1  -3  14      431.94      402.42     20.15 o 
   2  -3  14        1.01        0.58      3.04 o 
   3  -3  14      300.97      289.47     13.78 o 
   4  -3  14       68.48       67.04      6.25 o 
   5  -3  14       14.14       12.62      4.93 o 
  -7  -2  14       11.24        8.04      6.49 o 
  -6  -2  14       40.11       39.69      6.34 o 
  -5  -2  14       35.18       41.01      5.84 o 
  -4  -2  14       53.01       56.77      5.72 o 
  -3  -2  14        3.88        5.84      3.39 o 
  -2  -2  14       91.12      100.68      5.68 o 
  -1  -2  14      281.74      266.10     18.81 o 
   0  -2  14      491.05      494.15     20.87 o 
   1  -2  14      339.64      312.96     12.30 o 
   2  -2  14      296.05      314.87     14.36 o 
   3  -2  14        3.01        2.17      3.10 o 
   4  -2  14      196.60      195.53     10.33 o 
   5  -2  14       24.90       26.62      4.59 o 
  -7  -1  14        1.97        6.20      8.23 o 
  -6  -1  14        0.78        5.01      5.18 o 
  -5  -1  14      171.12      160.84     10.07 o 
  -4  -1  14        0.93       -1.99      3.84 o 
  -3  -1  14       21.16       17.16      3.42 o 
  -2  -1  14      288.08      313.51     17.37 o 
  -1  -1  14       75.42       70.65      8.60 o 
   0  -1  14      736.53      819.15     28.70 o 
   1  -1  14       31.95       28.64      3.39 o 
   2  -1  14       22.90       31.11      4.72 o 
   3  -1  14        5.06        4.50      3.79 o 
   4  -1  14      427.10      397.77     18.86 o 
   5  -1  14       42.14       42.09      5.91 o 
   6  -1  14       23.18       18.98      5.84 o 
  -6   0  14      113.63      124.42     12.32 o 
  -5   0  14       65.86       62.63     11.87 o 
  -4   0  14      794.59      865.46     69.43 o 
  -3   0  14      215.16      219.28     20.56 o 
  -2   0  14      250.86      243.74     13.71 o 
  -1   0  14       11.38       11.47      1.55 o 
   0   0  14       47.93       50.62      2.78 o 
   1   0  14       46.71       39.10      9.11 o 
   2   0  14      957.22      934.96     50.70 o 
   3   0  14       32.66       43.42      3.78 o 
   4   0  14      150.01      170.01      8.58 o 
   5   0  14      562.62      561.80     24.46 o 
   6   0  14        0.56       -0.89      4.09 o 
  -6   1  14       79.38       82.20     10.82 o 
  -5   1  14       48.54       44.59      9.27 o 
  -4   1  14        6.27        7.53      6.37 o 
  -3   1  14        8.32       10.49      4.63 o 
  -2   1  14       95.24       69.02     15.58 o 
  -1   1  14      406.32      423.66     15.89 o 
   0   1  14      142.81      141.39      6.10 o 
   1   1  14     1077.98      886.09     63.70 o 
   2   1  14      144.72      139.93     10.60 o 
   3   1  14      232.18      205.40     12.47 o 
   4   1  14        8.61        0.37      3.97 o 
   5   1  14      343.68      301.64     23.77 o 
   6   1  14        0.65       -1.97      5.09 o 
   7   1  14       34.95       31.51      7.00 o 
  -5   2  14      121.83      115.83     14.48 o 
  -4   2  14       52.78       52.70      9.27 o 
  -3   2  14      238.48      140.73     16.22 o 
  -2   2  14       15.17       18.85      4.29 o 
  -1   2  14      240.44      272.70      9.38 o 
   0   2  14      219.68      243.26     12.29 o 
   1   2  14       50.01       42.68      6.80 o 
   2   2  14       33.96       26.87      3.79 o 
   3   2  14     1619.95     1523.71    107.84 o 
   4   2  14       10.26        8.57      4.94 o 
   5   2  14      139.28      167.48     21.41 o 
   6   2  14      372.62      368.90     36.31 o 
   7   2  14       18.82       10.87      6.34 o 
  -4   3  14       66.34       65.71     18.82 o 
  -3   3  14        0.81        2.07      3.98 o 
  -2   3  14       10.38       14.34      3.53 o 
  -1   3  14       30.91       34.36      5.51 o 
   0   3  14      312.05      318.01     13.78 o 
   1   3  14       65.41       35.91      8.11 o 
   2   3  14      973.68      892.50     45.96 o 
   3   3  14      688.62      584.95     35.91 o 
   4   3  14      188.29      165.23     13.05 o 
   5   3  14       24.14       23.24      6.03 o 
   6   3  14      151.57      163.97     12.81 o 
   7   3  14        0.08       -0.73      7.82 o 
  -4   4  14       33.04       42.76      6.20 o 
  -3   4  14        0.01        0.96      4.31 o 
  -2   4  14       77.16       90.18      8.07 o 
  -1   4  14       30.00       27.23      3.40 o 
   0   4  14       94.89      100.31     11.30 o 
   1   4  14      197.90      171.70     12.77 o 
   2   4  14       45.26       49.38      5.51 o 
   3   4  14       13.25       11.72      4.19 o 
   4   4  14      540.77      523.24     23.19 o 
   5   4  14        0.97       -3.93      5.06 o 
   6   4  14      107.53      128.50     11.40 o 
   7   4  14       87.51       71.23     21.43 o 
  -3   5  14       27.68       34.17      9.27 o 
  -2   5  14        0.64       12.44     10.13 o 
  -1   5  14        3.84        0.56      3.40 o 
   0   5  14       34.26       32.66      7.18 o 
   1   5  14       43.16       49.02      5.41 o 
   2   5  14       61.89       54.97      5.75 o 
   3   5  14      423.10      430.08     25.77 o 
   4   5  14      215.05      227.73     16.80 o 
   5   5  14        4.48       -0.56      4.75 o 
   6   5  14       28.95       26.84      6.78 o 
   7   5  14       19.14       21.06      7.46 o 
  -1   6  14        1.85       -2.66      6.22 o 
   0   6  14        0.46       -2.46      3.76 o 
   1   6  14        0.54        3.25      3.55 o 
   2   6  14        4.67       -0.12      4.75 o 
   3   6  14      160.79      173.48     12.00 o 
   4   6  14      132.57      131.16     10.64 o 
   5   6  14       25.81       18.44      6.27 o 
   6   6  14       16.70       18.69      5.47 o 
   1   7  14        1.13        1.90      4.10 o 
   2   7  14        0.60       -0.60      3.96 o 
   3   7  14        0.70        2.69      4.92 o 
   4   7  14       70.57       68.03      9.27 o 
   5   7  14       83.13       90.69      8.86 o 
  -4  -7  15       58.39       49.17      6.12 o 
  -3  -7  15       20.32       15.47      4.79 o 
  -2  -7  15       37.46       32.73      5.15 o 
  -1  -7  15      293.57      298.26     30.69 o 
  -6  -6  15        5.88        7.67      6.75 o 
  -5  -6  15        1.12        1.04      5.93 o 
  -4  -6  15      137.99      130.34     12.74 o 
  -3  -6  15      118.05      102.72      8.28 o 
  -2  -6  15      138.22      110.69      8.48 o 
  -1  -6  15      110.83       90.20      7.95 o 
   0  -6  15       45.24       49.81      4.47 o 
   1  -6  15       14.72       12.63      4.68 o 
  -6  -5  15       64.19       59.78      8.08 o 
  -5  -5  15       27.65       31.20      5.90 o 
  -4  -5  15       27.69       30.43      6.14 o 
  -3  -5  15      856.60      906.15     41.46 o 
  -2  -5  15       68.00       60.91      6.34 o 
  -1  -5  15      171.68      190.20     10.73 o 
   0  -5  15      483.58      540.05     20.40 o 
   1  -5  15       20.28       16.63      3.55 o 
   2  -5  15        8.93        9.77      4.19 o 
  -7  -4  15       63.27       57.74      8.11 o 
  -6  -4  15        0.54        0.21      5.57 o 
  -5  -4  15       19.57       30.65      5.72 o 
  -4  -4  15       34.30       35.52      5.42 o 
  -3  -4  15      130.13      135.67      8.60 o 
  -2  -4  15      678.46      721.11     40.34 o 
  -1  -4  15      470.08      466.24     15.67 o 
   0  -4  15        3.04        1.13      2.54 o 
   1  -4  15      283.37      281.58     21.07 o 
   2  -4  15       80.24       85.32      5.96 o 
   3  -4  15       52.24       53.43      5.48 o 
  -7  -3  15      192.32      227.29     14.37 o 
  -6  -3  15       11.05        2.57      5.74 o 
  -5  -3  15      370.96      417.94     20.87 o 
  -4  -3  15       78.15       81.20      6.71 o 
  -3  -3  15      302.95      318.46     21.41 o 
  -2  -3  15     1842.25     1742.68    110.15 o 
  -1  -3  15       52.79       46.53      2.80 o 
   0  -3  15     1784.99     1792.32     77.48 o 
   1  -3  15      837.17      788.75     37.62 o 
   2  -3  15       95.53       98.55      6.17 o 
   3  -3  15      181.81      184.94      9.93 o 
   4  -3  15        4.05        5.21      4.34 o 
  -7  -2  15        2.86        3.14      6.70 o 
  -6  -2  15       59.14       60.60      6.82 o 
  -5  -2  15      111.37      130.18      9.04 o 
  -4  -2  15        5.70        6.81      4.02 o 
  -3  -2  15      124.74      139.73      8.48 o 
  -2  -2  15        4.51        6.54      4.00 o 
  -1  -2  15      423.90      379.29     15.13 o 
   0  -2  15      516.84      505.37     22.46 o 
   1  -2  15      772.24      718.08     26.85 o 
   2  -2  15      931.25      928.02     39.50 o 
   3  -2  15      172.61      172.84      9.41 o 
   4  -2  15      147.01      150.89     10.44 o 
   5  -2  15      186.72      195.12     10.84 o 
  -6  -1  15      157.45      172.44     11.31 o 
  -5  -1  15       67.72       78.11      7.04 o 
  -4  -1  15      670.29      765.58     35.56 o 
  -3  -1  15       39.42       42.09      5.11 o 
  -2  -1  15     1128.17     1078.25     66.89 o 
  -1  -1  15     2258.06     2171.82     96.29 o 
   0  -1  15      153.22      165.56      6.79 o 
   1  -1  15     3712.71     3574.65    132.66 o 
   2  -1  15      634.60      655.42     28.42 o 
   3  -1  15       85.70       78.16      5.48 o 
   4  -1  15      257.24      225.35     14.89 o 
   5  -1  15       33.78       40.52      4.98 o 
   6  -1  15        2.78        9.24      4.49 o 
  -6   0  15        0.18       -9.02      8.40 o 
  -5   0  15       16.77       15.00      8.98 o 
  -4   0  15       36.68       49.92      5.69 o 
  -3   0  15        0.79        1.74      4.92 o 
  -2   0  15      500.97      452.37     46.04 o 
  -1   0  15      439.64      373.52     19.99 o 
   0   0  15      106.14      105.79      7.61 o 
   1   0  15        9.87        3.52      6.42 o 
   2   0  15     1390.01     1294.46     90.80 o 
   3   0  15      382.95      355.80     18.49 o 
   4   0  15       46.69       49.73      9.16 o 
   5   0  15       81.73       86.32      6.32 o 
   6   0  15       35.15       34.83      6.40 o 
  -6   1  15        0.74        5.79      9.27 o 
  -5   1  15       33.30       46.33      9.85 o 
  -4   1  15      273.33      282.62     23.17 o 
  -3   1  15      242.14      241.50     20.27 o 
  -2   1  15      148.32      109.63     16.15 o 
  -1   1  15      675.45      717.15     32.47 o 
   0   1  15      216.14      206.93     13.24 o 
   1   1  15        0.94        0.02      2.63 o 
   2   1  15     1453.99     1136.54     80.79 o 
   3   1  15      567.37      568.12     28.12 o 
   4   1  15       55.70       45.90      5.58 o 
   5   1  15      115.43      114.19     10.94 o 
   6   1  15      120.43      112.83     10.07 o 
  -5   2  15       38.81       50.39     10.42 o 
  -4   2  15       20.99       27.22      8.11 o 
  -3   2  15      182.94       88.61     11.58 o 
  -2   2  15      113.35      132.17     15.06 o 
  -1   2  15     1158.57     1298.74     58.10 o 
   0   2  15     1191.89     1208.44    115.83 o 
   1   2  15       16.53       24.42      6.37 o 
   2   2  15     1243.35      992.41     54.00 o 
   3   2  15      649.80      641.49     43.73 o 
   4   2  15       69.19       74.77     11.04 o 
   5   2  15      245.60      236.08     19.16 o 
   6   2  15        5.39        3.42      5.51 o 
   7   2  15        1.44       -5.99      8.78 o 
  -4   3  15        0.89       -8.14      5.43 o 
  -3   3  15       43.13       52.91      6.75 o 
  -2   3  15        0.25        1.46      3.53 o 
  -1   3  15      344.59      384.37     19.29 o 
   0   3  15       79.25       84.72      5.05 o 
   1   3  15       41.69       31.03      7.82 o 
   2   3  15       51.64       47.68      6.66 o 
   3   3  15      237.42      201.90     23.46 o 
   4   3  15      435.12      420.90     26.02 o 
   5   3  15      102.63       88.56      8.86 o 
   6   3  15       93.69       93.70     14.58 o 
   7   3  15      154.06      185.98     22.81 o 
  -3   4  15        3.63       -1.11      4.74 o 
  -2   4  15       96.05      128.01     29.83 o 
  -1   4  15       44.68       53.92      5.98 o 
   0   4  15      737.36      767.20     31.64 o 
   1   4  15      478.78      470.26     30.69 o 
   2   4  15      207.27      192.59     16.80 o 
   3   4  15      375.59      357.83     20.52 o 
   4   4  15       27.52       22.35      4.04 o 
   5   4  15        1.95        0.99      5.58 o 
   6   4  15      118.50      125.53     11.55 o 
   7   4  15       22.23       15.06     17.37 o 
  -2   5  15        5.26       10.11     12.74 o 
  -1   5  15       27.90       16.88      3.84 o 
   0   5  15      330.68      355.35     17.73 o 
   1   5  15       18.62       13.95      3.95 o 
   2   5  15        4.09        2.70      4.66 o 
   3   5  15       79.61       78.81      7.59 o 
   4   5  15        2.15        0.77      5.18 o 
   5   5  15       71.77       62.84      7.20 o 
   6   5  15        0.31        2.04      5.83 o 
   7   5  15       18.03        7.22      6.91 o 
  -1   6  15       43.49       42.32     12.55 o 
   0   6  15        5.62        3.20      5.12 o 
   1   6  15      201.08      226.58     11.28 o 
   2   6  15       51.97       53.23      6.68 o 
   3   6  15        0.01        2.61      4.79 o 
   4   6  15      206.69      239.49     15.50 o 
   5   6  15       14.34       11.49      5.83 o 
   6   6  15        6.75        8.80      6.95 o 
   1   7  15       36.65       35.92      5.35 o 
   2   7  15        7.20        5.39      4.61 o 
   3   7  15        0.03        2.82      5.43 o 
   4   7  15       17.62       29.20      9.56 o 
   5   7  15       11.60        9.33      6.31 o 
  -4  -7  16       53.80       55.23      7.50 o 
  -3  -7  16       59.37       56.63     11.98 o 
  -2  -7  16       13.37       11.06      4.95 o 
  -5  -6  16       41.33       31.85      7.16 o 
  -4  -6  16        5.47        7.55      5.52 o 
  -3  -6  16        5.36        5.08      4.12 o 
  -2  -6  16       43.16       31.06      4.88 o 
  -1  -6  16        0.22       -3.16      5.28 o 
   0  -6  16       12.84       10.53      4.13 o 
  -6  -5  16       16.57       20.93      6.34 o 
  -5  -5  16       89.19       92.19      7.84 o 
  -4  -5  16       23.96       24.32      6.14 o 
  -3  -5  16       55.41       69.77     12.45 o 
  -2  -5  16       45.98       44.55      8.88 o 
  -1  -5  16       18.38       25.67      4.06 o 
   0  -5  16       24.31       28.55      3.57 o 
   1  -5  16      188.50      183.58     14.96 o 
   2  -5  16       58.23       58.24      5.96 o 
  -6  -4  16        8.33        8.18      5.93 o 
  -5  -4  16       35.99       44.94      6.46 o 
  -4  -4  16      394.51      402.86     20.08 o 
  -3  -4  16      224.53      298.84     21.43 o 
  -2  -4  16       40.78       50.75     10.02 o 
  -1  -4  16      246.23      246.62     10.58 o 
   0  -4  16       34.30       32.01      3.24 o 
   1  -4  16       14.86       11.28      3.24 o 
   2  -4  16        1.85        3.95      3.94 o 
   3  -4  16       10.64        7.62      4.62 o 
  -6  -3  16       60.24       61.31      7.36 o 
  -5  -3  16       42.01       42.68      9.38 o 
  -4  -3  16        7.02        5.32      4.35 o 
  -3  -3  16      298.98      345.01     27.40 o 
  -2  -3  16       21.27       18.37      4.03 o 
  -1  -3  16       28.41       23.27      3.19 o 
   0  -3  16       21.06       26.57      2.84 o 
   1  -3  16      320.10      299.88     12.54 o 
   2  -3  16      209.48      207.43     12.31 o 
   3  -3  16      241.90      246.35     12.57 o 
   4  -3  16       11.09       19.76      4.88 o 
  -6  -2  16        3.54        6.18      6.19 o 
  -5  -2  16        0.44        0.54      4.97 o 
  -4  -2  16      115.75      128.85      8.78 o 
  -3  -2  16     1124.72     1124.23     59.00 o 
  -2  -2  16      528.57      539.51     41.97 o 
  -1  -2  16      564.66      625.30     28.56 o 
   0  -2  16      230.77      207.50     14.26 o 
   1  -2  16       43.59       32.37      3.19 o 
   2  -2  16      230.60      239.43     11.66 o 
   3  -2  16       10.12       12.64      3.79 o 
   4  -2  16        9.97        5.56      3.96 o 
   5  -2  16        0.16       -0.31      4.40 o 
  -6  -1  16       17.28       31.00      9.27 o 
  -5  -1  16      193.28      215.37     12.44 o 
  -4  -1  16       69.16       71.23      6.20 o 
  -3  -1  16       66.53       74.78      6.55 o 
  -2  -1  16      458.09      408.58     59.36 o 
  -1  -1  16       10.70       25.06      2.97 o 
   0  -1  16       12.52       18.39      2.88 o 
   1  -1  16      482.93      448.13     20.89 o 
   2  -1  16      550.98      548.80     26.97 o 
   3  -1  16      364.46      354.50     20.08 o 
   4  -1  16      553.61      528.44     23.49 o 
   5  -1  16        6.45       18.17      4.45 o 
  -6   0  16        2.52       14.13     11.29 o 
  -5   0  16        0.07       -0.72      6.62 o 
  -4   0  16       79.81       92.71      7.57 o 
  -3   0  16        6.58        2.96      3.87 o 
  -2   0  16      620.18      338.49     28.67 o 
  -1   0  16      103.90      129.59     16.14 o 
   0   0  16     1339.31     1463.89     55.69 o 
   1   0  16       92.07      111.64      7.41 o 
   2   0  16        0.29        2.32      3.23 o 
   3   0  16      204.77      185.94     19.10 o 
   4   0  16        3.00        5.19      8.11 o 
   5   0  16        0.47        2.92      5.50 o 
   6   0  16        3.77        8.71      5.88 o 
  -5   1  16      125.33      110.62     13.90 o 
  -4   1  16      258.79      251.35     22.01 o 
  -3   1  16       93.13       86.87     10.42 o 
  -2   1  16       44.29       43.61      5.77 o 
  -1   1  16       87.33      108.46      6.45 o 
   0   1  16        7.12        8.30      3.09 o 
   1   1  16       13.67       18.73      4.03 o 
   2   1  16      654.94      616.78     56.18 o 
   3   1  16      156.90      170.70     10.81 o 
   4   1  16      827.17      777.82     38.09 o 
   5   1  16      400.45      369.99     20.28 o 
   6   1  16        0.12       -4.24      5.88 o 
  -5   2  16       16.18       20.85      9.85 o 
  -4   2  16       29.79       25.48      8.11 o 
  -3   2  16        1.25        1.45      4.91 o 
  -2   2  16       12.74       10.00      4.45 o 
  -1   2  16       62.35       79.37      5.29 o 
   0   2  16       47.28       53.86      5.79 o 
   1   2  16      319.72      258.54     17.28 o 
   2   2  16        7.74        7.50      3.65 o 
   3   2  16       20.74       20.69      5.01 o 
   4   2  16       67.23       77.40      9.19 o 
   5   2  16       98.13      118.90     12.60 o 
   6   2  16       12.73        6.66      5.92 o 
   7   2  16       22.63       27.93      9.93 o 
  -4   3  16      115.61      108.99     15.64 o 
  -3   3  16        6.13       10.53      5.69 o 
  -2   3  16        4.88        6.82      4.54 o 
  -1   3  16       16.51       17.33      3.49 o 
   0   3  16       14.71       16.71      4.63 o 
   1   3  16       77.45       72.71     20.27 o 
   2   3  16       57.65       52.33     10.71 o 
   3   3  16        3.66        3.68      4.54 o 
   4   3  16        7.61        9.19      5.44 o 
   5   3  16      407.46      409.64     25.60 o 
   6   3  16        4.69        0.04      5.87 o 
   7   3  16        9.94        9.02      9.89 o 
  -3   4  16       22.82       28.55      5.49 o 
  -2   4  16        0.18        8.49      5.14 o 
  -1   4  16       94.01      107.58     17.66 o 
   0   4  16       18.42       19.63      3.84 o 
   1   4  16       14.54       17.22     15.06 o 
   2   4  16       43.48       40.37      8.69 o 
   3   4  16      494.68      451.65     25.06 o 
   4   4  16       18.63       15.07      6.28 o 
   5   4  16       15.47       11.41      6.10 o 
   6   4  16      231.69      214.98     16.82 o 
   7   4  16        3.12        6.95     17.37 o 
  -2   5  16       17.90       29.70     13.32 o 
  -1   5  16        7.10        4.03      5.14 o 
   0   5  16       18.12       18.41      9.25 o 
   1   5  16        4.37        4.38      4.09 o 
   2   5  16       20.49       22.94      7.53 o 
   3   5  16       51.55       65.65      7.07 o 
   4   5  16       35.66       36.68      6.62 o 
   5   5  16       21.55       19.92      5.83 o 
   6   5  16      103.58       84.44      8.86 o 
  -1   6  16        1.52       -3.52      6.70 o 
   0   6  16       34.81       30.53      9.73 o 
   1   6  16       23.01       23.25      6.30 o 
   2   6  16       16.97       18.21      5.70 o 
   3   6  16        9.75       10.25      5.31 o 
   4   6  16      150.04      164.55     12.52 o 
   5   6  16       10.83        8.82      6.35 o 
   6   6  16        0.73       -0.09      6.78 o 
   2   7  16        1.58        3.08      5.87 o 
   3   7  16       32.53       31.48      6.42 o 
   4   7  16       57.07       54.44     12.74 o 
  -5  -6  17        2.82        2.28      6.51 o 
  -4  -6  17       78.11       66.14      7.75 o 
  -3  -6  17       22.98        9.56      5.73 o 
  -2  -6  17        8.57        8.36      4.13 o 
  -1  -6  17       39.03       41.61      6.82 o 
   0  -6  17        2.88        3.70      3.87 o 
  -6  -5  17       55.67       59.95      7.84 o 
  -5  -5  17        0.87        3.95      5.87 o 
  -4  -5  17       17.28       10.52      5.93 o 
  -3  -5  17       12.66       16.51      5.32 o 
  -2  -5  17       10.67        5.32      3.98 o 
  -1  -5  17      218.37      258.89     17.23 o 
   0  -5  17       59.04       56.61      4.55 o 
   1  -5  17       40.42       41.71      4.55 o 
   2  -5  17      131.92      120.59      8.07 o 
  -6  -4  17        2.17       -0.47      5.93 o 
  -5  -4  17       38.30       42.79      6.13 o 
  -4  -4  17        5.96       -2.21      4.77 o 
  -3  -4  17      450.87      432.73     30.12 o 
  -2  -4  17        6.00        0.21      3.36 o 
  -1  -4  17        2.94        3.06      3.15 o 
   0  -4  17      116.78      115.81      5.96 o 
   1  -4  17       12.89       14.03      3.43 o 
   2  -4  17        3.59        0.99      4.13 o 
   3  -4  17       81.98       85.55      6.79 o 
  -6  -3  17        2.52       -1.72      5.95 o 
  -5  -3  17        0.72        4.26      5.16 o 
  -4  -3  17       32.82       34.10      5.27 o 
  -3  -3  17      173.53      166.75     11.67 o 
  -2  -3  17      450.16      263.51     22.59 o 
  -1  -3  17        0.54        0.37      2.85 o 
   0  -3  17     1062.37     1074.34     53.75 o 
   1  -3  17       24.81       25.59      3.22 o 
   2  -3  17       19.87       13.22      3.79 o 
   3  -3  17      213.25      196.33     10.78 o 
   4  -3  17      103.88      102.77      8.39 o 
  -6  -2  17        0.25        1.71      5.95 o 
  -5  -2  17        7.31        5.92      5.22 o 
  -4  -2  17      242.67      292.31     23.71 o 
  -3  -2  17        3.41        5.07      4.29 o 
  -2  -2  17      594.55      567.50     29.48 o 
  -1  -2  17       11.82        7.64      2.88 o 
   0  -2  17       73.52       63.56      3.87 o 
   1  -2  17      137.14      127.36      6.55 o 
   2  -2  17       28.44       30.66      4.09 o 
   3  -2  17       53.33       63.57      8.98 o 
   4  -2  17      260.65      269.72     13.50 o 
   5  -2  17        7.57        9.37      4.74 o 
  -6  -1  17       21.54       44.90      8.69 o 
  -5  -1  17       85.68      101.07      7.88 o 
  -4  -1  17      237.24      250.09     15.55 o 
  -3  -1  17        2.20        3.76      4.92 o 
  -2  -1  17     1220.11      661.45     38.91 o 
  -1  -1  17      565.95      551.47     25.53 o 
   0  -1  17     1601.76     1849.76     83.49 o 
   1  -1  17     2602.69     2478.67     99.11 o 
   2  -1  17        6.71        3.91      4.20 o 
   3  -1  17      363.42      322.43     15.04 o 
   4  -1  17      172.57      177.60      9.93 o 
   5  -1  17       15.78       14.69      4.53 o 
  -6   0  17        9.58        2.32      9.27 o 
  -5   0  17      100.96      107.14     13.32 o 
  -4   0  17        1.98        3.22      4.70 o 
  -3   0  17      292.73      276.46     15.96 o 
  -2   0  17       13.05       13.45      3.99 o 
  -1   0  17      270.42      272.01     16.81 o 
   0   0  17      182.11      204.11     10.71 o 
   1   0  17        5.16        8.77      5.16 o 
   2   0  17      301.03      310.78     22.01 o 
   3   0  17      166.43      163.02     17.82 o 
   4   0  17       13.61       15.62      6.37 o 
   5   0  17      287.87      292.38     19.48 o 
   6   0  17        9.92       16.05      8.11 o 
  -5   1  17        3.34       12.16      8.11 o 
  -4   1  17       81.84       94.40     12.16 o 
  -3   1  17      108.75       92.23     30.40 o 
  -2   1  17      172.69      178.03     10.45 o 
  -1   1  17     1448.05     1498.54     95.21 o 
   0   1  17      292.65      233.31     19.40 o 
   1   1  17     3944.32     4117.71    228.07 o 
   2   1  17     2972.52     3235.79    228.76 o 
   3   1  17       53.28       55.93      6.03 o 
   4   1  17      802.07      722.07     35.79 o 
   5   1  17      190.36      190.70     12.70 o 
   6   1  17        7.84        3.47      6.31 o 
  -4   2  17      127.72       57.91     11.58 o 
  -3   2  17        4.17        2.34      4.86 o 
  -2   2  17      383.50      409.20     24.20 o 
  -1   2  17        7.80       12.54      5.50 o 
   0   2  17       20.59       29.19     11.58 o 
   1   2  17      228.77      208.45     12.43 o 
   2   2  17       37.61       23.72      8.87 o 
   3   2  17       74.75       79.34      9.14 o 
   4   2  17       61.23       68.17      7.01 o 
   5   2  17       14.16       12.85      5.71 o 
   6   2  17      182.33      177.02     20.38 o 
  -4   3  17        0.60       -1.16      6.14 o 
  -3   3  17       68.91       70.54      7.98 o 
  -2   3  17        1.75       12.83      5.28 o 
  -1   3  17      345.75      378.86     30.96 o 
   0   3  17      679.38      759.07     31.87 o 
   1   3  17        9.55        4.27      3.75 o 
   3   3  17      989.36      791.28     68.92 o 
   4   3  17      413.47      397.64     38.51 o 
   5   3  17      258.91      248.12     33.01 o 
   6   3  17       37.85       34.94     13.33 o 
  -3   4  17       68.11       90.81      7.29 o 
  -2   4  17        0.26        1.81      4.24 o 
  -1   4  17      145.21      175.77     19.40 o 
   0   4  17       39.38       49.46      4.46 o 
   1   4  17        5.91       -3.42      9.85 o 
   2   4  17        8.52        5.79      4.82 o 
   3   4  17       83.59       69.34      7.07 o 
   4   4  17      168.91      149.68      9.21 o 
   5   4  17       17.57        9.35     11.58 o 
   6   4  17       20.84       31.10      7.72 o 
  -2   5  17        6.86        7.31     10.42 o 
  -1   5  17       19.98       17.37      6.40 o 
   0   5  17       65.63       68.32      6.82 o 
   1   5  17       31.84       18.34     18.53 o 
   2   5  17       30.70       31.80      5.64 o 
   3   5  17      243.35      253.12     16.09 o 
   4   5  17       89.78       92.49      9.09 o 
   5   5  17      183.75      160.23     12.52 o 
   6   5  17       32.50       22.98      7.72 o 
   0   6  17       96.50      104.09      7.91 o 
   1   6  17       42.74       42.16      5.27 o 
   2   6  17       23.97       16.47      5.75 o 
   3   6  17       31.80       34.43      6.73 o 
   4   6  17        2.42        5.82      5.79 o 
   5   6  17       36.76       39.24      7.77 o 
  -4  -6  18       18.36       22.32      6.26 o 
  -3  -6  18        1.89       -7.99      5.32 o 
  -2  -6  18        2.68       -2.56      5.69 o 
  -1  -6  18       40.18       51.32     10.42 o 
  -5  -5  18      109.86      120.51     10.24 o 
  -4  -5  18       36.99       39.95      6.51 o 
  -3  -5  18      191.01      196.84     39.96 o 
  -2  -5  18       28.81       23.59      4.54 o 
  -1  -5  18       92.25      103.46      9.85 o 
   0  -5  18      293.44      313.11     17.15 o 
   1  -5  18        3.45        3.91      4.53 o 
  -6  -4  18      256.10      292.04     16.61 o 
  -5  -4  18       14.28       16.29      5.87 o 
  -4  -4  18      110.46      144.12      9.54 o 
  -3  -4  18        1.26        0.29      4.91 o 
  -2  -4  18       13.74        8.44      5.21 o 
  -1  -4  18       36.27       35.67      5.43 o 
   0  -4  18       10.25        8.58      3.17 o 
   1  -4  18      183.59      177.35      9.36 o 
   2  -4  18       67.68       65.48      5.96 o 
   3  -4  18       12.10       22.79      5.29 o 
  -6  -3  18       51.32       61.09      7.85 o 
  -5  -3  18      141.74      167.09     10.95 o 
  -4  -3  18      127.06      140.41      9.89 o 
  -3  -3  18       37.80       45.42      6.14 o 
  -2  -3  18      594.92      387.99     23.83 o 
  -1  -3  18       19.46       15.74      3.31 o 
   0  -3  18        9.50       17.15      2.99 o 
   1  -3  18      519.46      505.33     19.44 o 
   2  -3  18        2.00        1.19      3.79 o 
   3  -3  18       13.14       13.05      4.74 o 
  -6  -2  18      160.88      194.43     13.01 o 
  -5  -2  18       40.38       49.48      6.65 o 
  -4  -2  18        6.62       12.45      5.32 o 
  -3  -2  18      527.62      555.12     29.82 o 
  -2  -2  18       97.33       54.68     12.75 o 
  -1  -2  18        2.04        1.07      2.88 o 
   0  -2  18        3.04        6.72      2.58 o 
   1  -2  18        1.85       -1.40      2.58 o 
   2  -2  18       85.49       88.06      7.64 o 
   3  -2  18       17.38       29.28      4.47 o 
   4  -2  18        1.01        4.51      4.47 o 
  -6  -1  18       12.23       19.01      8.69 o 
  -5  -1  18        0.30       -6.28      5.11 o 
  -4  -1  18      242.44      264.89     16.37 o 
  -3  -1  18        1.38       -1.16      4.63 o 
  -2  -1  18      120.29       79.86      6.67 o 
  -1  -1  18      132.24      166.72      9.28 o 
   0  -1  18       19.80       25.65      3.44 o 
   1  -1  18       25.20       26.41      3.30 o 
   2  -1  18      239.91      231.88     15.30 o 
   3  -1  18      109.76      123.64      7.45 o 
   4  -1  18        0.34       -0.04      5.20 o 
   5  -1  18        5.16        8.81      4.74 o 
  -5   0  18       37.28       48.65      9.85 o 
  -4   0  18        1.76        0.58      6.37 o 
  -3   0  18      158.94      125.62      9.01 o 
  -2   0  18      170.25      177.13     14.22 o 
  -1   0  18       33.12       44.28      3.94 o 
   0   0  18      227.37      230.56     12.06 o 
   1   0  18       39.44       43.53      4.76 o 
   2   0  18      169.08      196.64     17.37 o 
   3   0  18       90.42      101.07      7.64 o 
   4   0  18        3.18       10.85      5.50 o 
   5   0  18        0.98        4.98      5.78 o 
  -5   1  18        3.43       -1.16      8.11 o 
  -4   1  18       20.74       28.38      8.11 o 
  -3   1  18        0.24        2.61      8.98 o 
  -2   1  18      243.85      240.00     12.35 o 
  -1   1  18      134.21      169.90     18.10 o 
   0   1  18       82.03       78.59      6.35 o 
   1   1  18        3.66       16.32      4.45 o 
   2   1  18       40.53       46.01      6.10 o 
   3   1  18       91.06      104.10      8.63 o 
   4   1  18      344.33      348.26     19.16 o 
   5   1  18        0.18        6.55      5.34 o 
   6   1  18       52.50       50.00      8.14 o 
  -4   2  18        1.18        1.45      6.14 o 
  -3   2  18       45.41       41.07      6.55 o 
  -2   2  18      244.18      240.10     15.83 o 
  -1   2  18        1.40        3.24      4.03 o 
   0   2  18      304.77      260.61     17.95 o 
   1   2  18      467.50      452.01     47.20 o 
   2   2  18      370.42      195.00     39.67 o 
   3   2  18       92.71       82.40      9.32 o 
   4   2  18       91.97      104.73      8.28 o 
   5   2  18        5.29       -1.19      8.32 o 
   6   2  18       12.38        6.83      6.26 o 
  -3   3  18       33.35       33.70      6.82 o 
  -2   3  18       30.80       37.38      6.10 o 
  -1   3  18      372.23      454.85     26.57 o 
   0   3  18      101.09      154.05     18.53 o 
   1   3  18      401.48      366.75     20.46 o 
   2   3  18       24.81       23.87     18.24 o 
   3   3  18       47.52       47.45     11.58 o 
   4   3  18       47.97       52.22      9.85 o 
   5   3  18      324.95      334.26     30.40 o 
   6   3  18       26.58       42.02      8.29 o 
  -2   4  18       25.40       31.28      5.49 o 
  -1   4  18      205.66      240.38     16.37 o 
   0   4  18       51.84       47.49     10.42 o 
   1   4  18      268.79      290.15     20.27 o 
   2   4  18      189.10       70.66     13.32 o 
   3   4  18        3.70       -0.84      9.56 o 
   4   4  18      182.70      175.48     12.80 o 
   5   4  18       57.75       55.72      8.49 o 
   6   4  18       47.97       46.93      8.23 o 
  -1   5  18        7.95       23.66      6.82 o 
   0   5  18       60.15       76.60      7.06 o 
   1   5  18        4.07       -6.37     11.29 o 
   2   5  18       98.41       91.49     30.40 o 
   3   5  18        0.99        2.70      5.18 o 
   4   5  18       68.78       47.97      7.20 o 
   5   5  18      108.60      111.61     14.19 o 
   6   5  18       73.11       62.00     15.35 o 
   0   6  18       37.14       33.22      8.28 o 
   1   6  18        0.21      -11.30      9.56 o 
   2   6  18       68.24       79.12     13.32 o 
   3   6  18      110.06       86.66      8.75 o 
   4   6  18        3.42        4.83      6.22 o 
   5   6  18       13.41       17.71      7.30 o 
  -3  -6  19        2.09       -6.37      5.32 o 
  -2  -6  19        5.84        2.02      6.26 o 
  -5  -5  19       30.23       28.15      7.16 o 
  -4  -5  19        3.61        0.00      6.10 o 
  -3  -5  19        0.11       -7.37      4.91 o 
  -2  -5  19        1.71        4.63      7.53 o 
  -1  -5  19      169.02      181.85     14.48 o 
   0  -5  19      103.14      100.85      7.33 o 
   1  -5  19        7.12        1.24      4.68 o 
  -5  -4  19       23.79       29.27      6.13 o 
  -4  -4  19       22.19       26.24      6.95 o 
  -3  -4  19       56.21       42.68     10.42 o 
  -2  -4  19        4.61        4.47      4.29 o 
  -1  -4  19       63.30       64.07      9.85 o 
   0  -4  19        5.06        9.79      4.06 o 
   1  -4  19       43.25       38.38      4.25 o 
   2  -4  19      196.92      199.17     11.24 o 
  -6  -3  19        7.88       21.66      6.90 o 
  -5  -3  19       41.01       63.41      7.24 o 
  -4  -3  19        0.45        3.97      5.52 o 
  -3  -3  19        2.32        1.21      4.70 o 
  -2  -3  19        8.68        3.84      3.87 o 
  -1  -3  19      226.78      229.39     21.72 o 
   0  -3  19      141.92      139.47      8.85 o 
   1  -3  19      285.23      255.73     11.06 o 
   2  -3  19       36.93       24.56      4.58 o 
   3  -3  19      272.88      314.85     15.55 o 
  -6  -2  19       27.56       22.53      6.75 o 
  -5  -2  19      143.95      158.53     10.82 o 
  -4  -2  19      358.86      359.73     25.19 o 
  -3  -2  19      312.24      288.64     16.96 o 
  -2  -2  19      157.72      115.42     10.69 o 
  -1  -2  19       42.81       45.10      4.12 o 
   0  -2  19      381.57      404.48     19.58 o 
   1  -2  19       10.78        7.28      2.92 o 
   2  -2  19      205.53      183.73     11.71 o 
   3  -2  19      308.29      299.56     14.53 o 
   4  -2  19        0.69       -0.70      4.28 o 
  -5  -1  19       48.81       55.49      7.37 o 
  -4  -1  19      190.57      203.95     17.66 o 
  -3  -1  19      132.48      107.08     16.22 o 
  -2  -1  19        4.41       -0.18      2.97 o 
  -1  -1  19        0.64        4.01      2.97 o 
   0  -1  19      581.24      677.20     31.62 o 
   1  -1  19       41.45       54.66      4.31 o 
   2  -1  19      202.37      188.02     24.90 o 
   3  -1  19      210.69      175.49     31.56 o 
   4  -1  19      422.11      411.18     19.01 o 
   5  -1  19       35.63       44.87      5.83 o 
  -5   0  19        0.02       14.48      8.69 o 
  -4   0  19       30.01       45.75      9.27 o 
  -3   0  19      163.59       91.89     13.32 o 
  -2   0  19     1002.41     1004.84     44.93 o 
  -1   0  19       21.21       22.74      4.34 o 
   0   0  19        2.86        7.49      3.42 o 
   1   0  19      167.83      174.48     12.52 o 
   2   0  19       94.97       79.75     13.06 o 
   3   0  19      327.68      308.60     23.73 o 
   4   0  19      237.85      226.90     22.88 o 
   5   0  19        0.47       -0.23      9.85 o 
  -5   1  19       31.38       43.44     10.42 o 
  -4   1  19        1.23       -1.61      6.37 o 
  -3   1  19       35.96       35.30     17.37 o 
  -2   1  19      224.44      220.58     11.67 o 
  -1   1  19      144.99      154.33     10.85 o 
   0   1  19      109.06      123.72     26.35 o 
   1   1  19     1434.29     1523.29     85.40 o 
   2   1  19       34.55       25.38      6.58 o 
   3   1  19       27.19       18.47      4.93 o 
   4   1  19      271.37      275.06     16.18 o 
   5   1  19       99.96       88.20     12.45 o 
  -4   2  19       18.59       25.77     11.58 o 
  -3   2  19       22.64       18.69     10.13 o 
  -2   2  19       10.68       10.83      6.08 o 
  -1   2  19      322.68      353.78     21.42 o 
   0   2  19        9.61       13.90      6.95 o 
   1   2  19       95.30      103.47     21.43 o 
   2   2  19      171.67      108.88     15.06 o 
   3   2  19       62.07       66.34      7.04 o 
   4   2  19       90.24       93.34     10.53 o 
   5   2  19      133.08      148.28     10.75 o 
   6   2  19       11.78        9.74      6.68 o 
  -3   3  19       10.90       18.53      6.55 o 
  -2   3  19       11.11       21.23      5.93 o 
  -1   3  19      103.34      130.59     17.66 o 
   0   3  19       90.00      143.05     17.95 o 
   1   3  19      527.68      489.05     37.64 o 
   2   3  19      799.78      369.49     36.49 o 
   3   3  19        6.39        4.39      5.81 o 
   4   3  19      277.49      257.87     35.33 o 
   5   3  19      189.68      194.41     23.17 o 
   6   3  19        7.38        9.77      7.20 o 
  -2   4  19      126.48      146.21     11.95 o 
  -1   4  19       39.12       58.39      8.57 o 
   0   4  19        8.53       16.22      9.27 o 
   1   4  19        0.49       -0.20      4.38 o 
   2   4  19       24.16        5.19     11.87 o 
   3   4  19        6.00       -2.10      4.99 o 
   4   4  19        2.98       -1.30      5.96 o 
   5   4  19        1.10       -3.52      8.40 o 
   6   4  19       19.02       11.80      7.66 o 
  -1   5  19        7.63       12.27      6.67 o 
   0   5  19       64.37       72.39     13.90 o 
   1   5  19       41.30       34.55      9.27 o 
   2   5  19      465.66      475.47     31.85 o 
   3   5  19      542.98      526.53     96.43 o 
   4   5  19       35.08       20.39      6.16 o 
   5   5  19      270.58      275.76     18.07 o 
   1   6  19       18.18        9.60     24.32 o 
   2   6  19       15.37       10.16     13.90 o 
   3   6  19        1.61       -0.29      5.75 o 
   4   6  19        0.23        7.25      6.78 o 
  -4  -5  20       60.29       49.19     11.87 o 
  -3  -5  20       43.17       24.90     14.48 o 
  -2  -5  20       36.08       40.54      9.27 o 
  -1  -5  20        9.39        9.42      6.66 o 
   0  -5  20       16.87       15.02      6.10 o 
  -5  -4  20        7.64        4.60      6.04 o 
  -4  -4  20       85.68       78.94     19.40 o 
  -3  -4  20       50.33       48.53     16.51 o 
  -2  -4  20       20.53       11.00      6.37 o 
  -1  -4  20      187.01      218.92     19.69 o 
   0  -4  20      236.77      248.33     13.57 o 
   1  -4  20        8.85        5.33      3.92 o 
   2  -4  20       19.47       22.16      5.49 o 
  -5  -3  20       62.01       68.79     11.29 o 
  -4  -3  20       57.57       55.48     10.13 o 
  -3  -3  20       81.74       77.81     26.64 o 
  -2  -3  20       53.63       30.69      7.53 o 
  -1  -3  20      166.16      186.61     12.68 o 
   0  -3  20      420.59      411.95     20.12 o 
   1  -3  20       75.37       72.33      5.13 o 
   2  -3  20        1.57        3.79      4.44 o 
   3  -3  20        2.16       -3.09      5.14 o 
  -5  -2  20       68.41       80.30      8.60 o 
  -4  -2  20        0.51        5.21      5.32 o 
  -3  -2  20       19.67       18.34      8.69 o 
  -2  -2  20        1.68        1.98      3.53 o 
  -1  -2  20       40.09       49.54      4.56 o 
   0  -2  20       34.01       47.77     10.71 o 
   1  -2  20      140.95      146.86     13.12 o 
   2  -2  20        8.64       17.36      4.13 o 
   3  -2  20        7.24       17.32      4.62 o 
   4  -2  20       12.98        6.53      4.88 o 
  -5  -1  20        0.20        0.72      6.08 o 
  -4  -1  20        0.96       -4.98      5.11 o 
  -3  -1  20       58.64       41.15      9.56 o 
  -2  -1  20      109.87      115.29      7.18 o 
  -1  -1  20       52.83       60.50      4.88 o 
   0  -1  20       37.74       49.67      4.66 o 
   1  -1  20     1028.45     1026.67     48.44 o 
   2  -1  20      145.84      167.03     20.27 o 
   3  -1  20       37.07       38.78     15.06 o 
   4  -1  20       55.28       54.12     11.87 o 
  -5   0  20      180.37      236.29     22.01 o 
  -4   0  20       92.31       92.66     12.16 o 
  -3   0  20      237.49      170.35     12.25 o 
  -2   0  20        6.58        3.21      3.26 o 
  -1   0  20       18.88       21.61      4.17 o 
   0   0  20      241.22      250.86     13.54 o 
   1   0  20      194.78      204.03     14.43 o 
   2   0  20       17.40       19.29      4.60 o 
   3   0  20        1.47        8.24      5.43 o 
   4   0  20       86.61      100.26     20.85 o 
   5   0  20       38.72       28.95      8.11 o 
  -4   1  20        2.32       -6.64     13.32 o 
  -3   1  20        1.07       -3.92      5.28 o 
  -2   1  20       27.65       32.56      5.69 o 
  -1   1  20      164.26      200.50     13.50 o 
   0   1  20       79.13       83.61      7.50 o 
   1   1  20       19.75       33.08      7.53 o 
   2   1  20      908.81      927.73     72.77 o 
   3   1  20       80.74       86.42     13.21 o 
   4   1  20       77.48       59.12      8.45 o 
   5   1  20       33.94       32.05      7.18 o 
  -4   2  20       54.57       55.39     12.45 o 
  -3   2  20       73.95       69.31      8.57 o 
  -2   2  20      209.39      268.70     17.64 o 
  -1   2  20       37.89       44.59      8.69 o 
   0   2  20        1.12       15.06      6.95 o 
   1   2  20       16.99       37.07      8.69 o 
   2   2  20       29.24       17.40      8.98 o 
   3   2  20       59.96       82.68      8.57 o 
   4   2  20       30.50       36.05      6.32 o 
   5   2  20       18.37       22.07      6.32 o 
  -3   3  20        4.76       11.00      7.53 o 
  -2   3  20        6.98       18.64      6.34 o 
  -1   3  20       24.36       32.24      6.10 o 
   0   3  20        0.74        4.05      7.53 o 
   1   3  20       19.22       21.43      8.69 o 
   2   3  20       32.07       25.80      6.95 o 
   3   3  20       86.20       95.57      7.75 o 
   4   3  20       42.41       39.54      7.37 o 
   5   3  20        9.42        9.66      6.93 o 
  -2   4  20       19.22       23.33      7.09 o 
  -1   4  20       27.62       42.86      7.16 o 
   0   4  20       10.76       28.38      9.27 o 
   1   4  20       18.86       19.50      5.35 o 
   2   4  20       50.10       24.08     13.90 o 
   3   4  20        1.22       -6.70      5.35 o 
   4   4  20       37.97       39.66      7.00 o 
   5   4  20       15.77       14.51      5.33 o 
   0   5  20       31.47       36.49     11.58 o 
   1   5  20       30.68       22.59      7.82 o 
   2   5  20        2.62       -3.81     11.87 o 
   3   5  20        5.23       -5.96      6.95 o 
   4   5  20       11.52        1.44      8.98 o 
   5   5  20        5.16        3.57      6.68 o 
  -3  -5  21        9.81        0.00      8.11 o 
  -2  -5  21      331.60      342.27     29.54 o 
  -1  -5  21      101.04      122.20     13.90 o 
  -4  -4  21      178.53      176.96     13.09 o 
  -3  -4  21       85.62       94.40     11.58 o 
  -2  -4  21      111.56       93.24     11.00 o 
  -1  -4  21        0.88        5.21      6.37 o 
   0  -4  21       48.66       48.82      5.56 o 
   1  -4  21        3.97       -4.03      4.62 o 
  -5  -3  21       32.96       33.87      7.09 o 
  -4  -3  21       97.39       91.42      9.85 o 
  -3  -3  21      103.05       75.79     18.27 o 
  -2  -3  21        4.32       10.42      6.95 o 
  -1  -3  21      511.22      539.18     43.44 o 
   0  -3  21      117.55      113.35      8.80 o 
   1  -3  21       72.72       66.98      6.44 o 
   2  -3  21      264.74      286.04     14.58 o 
  -5  -2  21        0.08       -2.59      6.10 o 
  -4  -2  21       23.15       20.22     12.16 o 
  -3  -2  21        3.03        0.70      4.34 o 
  -2  -2  21       43.36       39.10      5.84 o 
  -1  -2  21        2.00       11.44      3.65 o 
   0  -2  21       15.00       15.41      4.70 o 
   1  -2  21        0.92       -0.58      4.10 o 
   2  -2  21      166.58      163.59     13.86 o 
   3  -2  21      135.59      134.03      8.68 o 
  -5  -1  21        5.40       26.64      9.27 o 
  -4  -1  21       14.48        7.19      9.27 o 
  -3  -1  21       32.75       24.21      6.66 o 
  -2  -1  21       16.86       21.15      4.71 o 
  -1  -1  21      108.11      126.56      7.73 o 
   0  -1  21      169.80      199.39     10.97 o 
   1  -1  21       82.53       77.32     11.29 o 
   2  -1  21      226.96      191.20     25.48 o 
   3  -1  21      331.44      323.66     24.03 o 
   4  -1  21        5.02        5.85      6.08 o 
  -4   0  21       51.40       50.71     30.40 o 
  -3   0  21       13.33       11.65      4.62 o 
  -2   0  21       42.79       31.99      4.13 o 
  -1   0  21       35.81       34.34      5.01 o 
   0   0  21      118.33      127.97     12.15 o 
   1   0  21       93.56      122.24     22.88 o 
   2   0  21        0.87        5.90      4.34 o 
   3   0  21      325.53      336.24     21.71 o 
   4   0  21       87.10       94.97      9.60 o 
  -4   1  21        4.52       -3.71      6.10 o 
  -3   1  21       47.49       40.35      6.67 o 
  -2   1  21        8.77        8.13      4.86 o 
  -1   1  21       49.42       58.74      6.26 o 
   0   1  21      315.60      339.57     32.14 o 
   1   1  21       27.10       26.29      5.28 o 
   2   1  21        7.48        9.71      5.14 o 
   3   1  21      106.13      111.84     10.15 o 
   4   1  21      210.14      191.54     13.69 o 
   5   1  21       27.17       25.20      7.18 o 
  -3   2  21      115.89      121.86     16.80 o 
  -2   2  21      213.44      216.67     15.25 o 
  -1   2  21      146.03      158.11     18.53 o 
   0   2  21       73.68       67.76     11.00 o 
   1   2  21      239.96      269.88     27.22 o 
   2   2  21        4.77       12.74      5.28 o 
   3   2  21      308.73      345.87     30.98 o 
   4   2  21      456.09      498.77     38.22 o 
   5   2  21        0.55        3.29      6.03 o 
  -2   3  21       73.98       92.74     11.00 o 
  -1   3  21       14.06       31.27      9.85 o 
   0   3  21       91.38      136.10     17.37 o 
   1   3  21      236.14      247.29     26.06 o 
   2   3  21        0.50        2.72      5.14 o 
   3   3  21        0.12      -10.26      7.41 o 
   4   3  21        8.82        9.07      6.31 o 
   5   3  21      111.17      123.37     17.66 o 
  -1   4  21      104.39      194.01     24.32 o 
   0   4  21       23.23       28.38      9.85 o 
   1   4  21        4.59        8.30      5.25 o 
   2   4  21       95.74       94.26     24.90 o 
   3   4  21        0.58       -7.69     11.00 o 
   4   4  21      137.88      118.33     28.67 o 
   5   4  21      156.24      170.32     16.37 o 
   1   5  21      123.86      119.30      9.64 o 
   2   5  21      148.13       67.76     15.06 o 
   3   5  21        1.06       -2.93      7.53 o 
   4   5  21       15.28       10.55      6.84 o 
  -4  -4  22        2.74       -1.16      6.95 o 
  -3  -4  22      160.39       88.61     12.16 o 
  -2  -4  22        1.66        5.79      7.53 o 
  -1  -4  22      157.64      198.65     19.11 o 
   0  -4  22      107.03      115.19      9.39 o 
  -4  -3  22      493.61      448.09     60.23 o 
  -3  -3  22       91.32       52.00      7.09 o 
  -2  -3  22      277.59      298.84     25.48 o 
  -1  -3  22       75.19       88.03     10.42 o 
   0  -3  22       10.82       13.55      5.11 o 
   1  -3  22        0.33       -6.48      4.32 o 
   2  -3  22        7.05       10.36      4.95 o 
  -4  -2  22       40.52       38.00     12.74 o 
  -3  -2  22        4.09        3.77      4.40 o 
  -2  -2  22      200.75      208.26     14.74 o 
  -1  -2  22       95.52      106.02      7.98 o 
   0  -2  22      504.24      520.55     28.85 o 
   1  -2  22       59.86       54.60      7.82 o 
   2  -2  22       90.58       77.84      8.48 o 
   3  -2  22      129.55      133.59     11.15 o 
  -4  -1  22      195.84      134.94     15.06 o 
  -3  -1  22      213.98      189.97     19.25 o 
  -2  -1  22        9.62        9.53      5.14 o 
  -1  -1  22      302.05      350.97     17.48 o 
   0  -1  22      196.64      206.77     14.20 o 
   1  -1  22        2.23       -2.32      6.37 o 
   2  -1  22        1.84        6.82      5.28 o 
   3  -1  22        5.08        6.25      5.84 o 
  -4   0  22       12.41       10.13     11.29 o 
  -3   0  22       14.61        7.14      4.06 o 
  -2   0  22        2.37        2.90      4.71 o 
  -1   0  22        2.31        2.00      4.45 o 
   0   0  22       55.60       76.68      5.97 o 
   1   0  22      639.61      697.76     40.46 o 
   2   0  22      111.62      124.50     10.44 o 
   3   0  22        2.91       10.21      5.98 o 
   4   0  22       82.57       67.32     15.06 o 
  -3   1  22       98.61      107.79     13.03 o 
  -2   1  22       36.61       39.96      9.85 o 
  -1   1  22       42.98       49.46      6.26 o 
   0   1  22       59.12       66.99      7.09 o 
   1   1  22      163.51      206.84     15.35 o 
   2   1  22       45.79       42.50      6.40 o 
   3   1  22       11.23        8.44      5.95 o 
   4   1  22        4.50       -2.96      5.53 o 
  -3   2  22       18.11       24.66      6.93 o 
  -2   2  22        3.80       13.90      8.69 o 
  -1   2  22       37.74       41.70      9.85 o 
   0   2  22       51.83       60.23     11.00 o 
   1   2  22        1.30       19.69      8.69 o 
   2   2  22       72.57       68.56      7.79 o 
   3   2  22        4.17       -7.40      5.43 o 
   4   2  22        0.25       -3.96      5.29 o 
  -2   3  22       13.79       32.43     11.00 o 
  -1   3  22        0.73        9.85      8.69 o 
   0   3  22        0.68        3.47      8.11 o 
   1   3  22       24.51       30.69      9.85 o 
   2   3  22      205.48      237.12     21.43 o 
   3   3  22       37.16       34.90     13.55 o 
   4   3  22        5.38        5.70      8.98 o 
  -1   4  22        4.02       13.90      9.85 o 
   0   4  22        1.66       16.80      9.85 o 
   1   4  22       64.63       74.13     13.32 o 
   2   4  22        2.54        7.36      5.56 o 
   3   4  22        2.14       -0.31     15.06 o 
   4   4  22        0.10       -1.29     20.56 o 
   2   5  22       35.78       19.28      6.64 o 
  -2  -4  23       32.13       28.96      8.69 o 
  -1  -4  23       46.27       38.80      8.69 o 
  -3  -3  23       25.28       17.37      8.11 o 
  -2  -3  23       32.72       31.85      7.53 o 
  -1  -3  23       37.08       44.01      8.69 o 
   0  -3  23        0.38       -1.46      5.11 o 
   1  -3  23      142.67      125.67     13.90 o 
  -4  -2  23        0.12       -4.75      4.62 o 
  -3  -2  23       72.08       64.39      7.79 o 
  -2  -2  23       10.24        6.11      5.43 o 
  -1  -2  23        5.95        0.87      4.50 o 
   0  -2  23       19.04       19.00      5.11 o 
   1  -2  23       13.97       11.00      8.11 o 
   2  -2  23       21.30       18.11     11.00 o 
  -4  -1  23       20.57       17.00      7.83 o 
  -3  -1  23       40.62       38.48      6.64 o 
  -2  -1  23       77.21       80.91      7.79 o 
  -1  -1  23      377.69      392.71     19.33 o 
   0  -1  23      181.21      192.83     11.18 o 
   1  -1  23       62.94       79.34     10.42 o 
   2  -1  23      551.96      571.03     44.59 o 
   3  -1  23       52.50       61.18     10.42 o 
  -3   0  23        0.15        0.91      5.56 o 
  -2   0  23      159.53      185.67     13.35 o 
  -1   0  23        1.48        2.29      5.01 o 
   0   0  23        9.96       15.76      4.28 o 
   1   0  23        3.22        5.92      9.27 o 
   2   0  23       82.65       86.50      8.76 o 
   3   0  23      108.70      102.86     10.02 o 
  -3   1  23        0.55        6.74      6.26 o 
  -2   1  23       74.91       76.45     12.16 o 
  -1   1  23       39.18       44.01      5.98 o 
   0   1  23      198.39      200.51     29.25 o 
   1   1  23      221.83      238.19     16.49 o 
   2   1  23       32.54       41.08      6.95 o 
   3   1  23      371.72      380.99     69.21 o 
   4   1  23        4.93        3.61      6.64 o 
  -2   2  23        3.39       12.16      9.27 o 
  -1   2  23       45.57       57.33     11.00 o 
   0   2  23       47.24       41.70      9.85 o 
   1   2  23       42.21       53.28     11.00 o 
   2   2  23        8.18       14.94      6.80 o 
   3   2  23      118.61      110.48     23.74 o 
   4   2  23       34.70       27.21     16.79 o 
  -1   3  23       25.03       25.48      9.85 o 
   0   3  23       12.17       18.53      8.69 o 
   1   3  23       22.15       37.07     10.42 o 
   2   3  23       14.25       20.03      8.40 o 
   3   3  23      105.73      104.61      9.06 o 
   4   3  23      136.30      120.65     60.81 o 
   0   4  23       14.18       27.80     11.00 o 
   1   4  23       18.95       35.33     11.00 o 
   2   4  23       23.59       27.33      6.53 o 
   3   4  23       18.41        9.12     17.37 o 
  -2  -3  24        8.91        8.69      8.11 o 
  -1  -3  24      141.03      176.06     17.95 o 
   0  -3  24       23.36       20.75      5.93 o 
  -3  -2  24       56.38       44.33      7.37 o 
  -2  -2  24       55.34       71.65      8.40 o 
  -1  -2  24       72.99       84.55     11.00 o 
   0  -2  24       67.76       70.12      7.37 o 
   1  -2  24        3.59       -7.53      7.53 o 
   2  -2  24       22.11       17.37      9.27 o 
  -3  -1  24       56.96       51.49      7.37 o 
  -2  -1  24       60.13       66.00      7.37 o 
  -1  -1  24      176.92      203.21     11.58 o 
   0  -1  24       73.34       68.82      6.09 o 
   1  -1  24       59.97       62.55      9.85 o 
   2  -1  24       72.54       64.86     10.42 o 
  -3   0  24        0.19       -1.74      9.85 o 
  -2   0  24       97.88       97.46      8.63 o 
  -1   0  24       17.42       21.18      5.79 o 
   0   0  24       94.33      107.45      7.43 o 
   1   0  24      124.27      126.16     10.29 o 
   2   0  24       13.92       33.01      8.69 o 
   3   0  24      181.59      209.65     20.85 o 
  -2   1  24       31.59       41.12     10.42 o 
  -1   1  24      179.35      211.97     23.17 o 
   0   1  24      227.49      235.71     24.32 o 
   1   1  24        6.57        2.65     11.87 o 
   2   1  24       23.64       23.27      6.40 o 
   3   1  24        7.49       18.15      6.53 o 
  -1   2  24        2.03       13.32      9.27 o 
   0   2  24       10.85       21.43      9.27 o 
   1   2  24      115.24      110.04     15.64 o 
   2   2  24       74.25       78.11      8.63 o 
   3   2  24        9.15       21.49      6.95 o 
   0   3  24       81.27       90.35     13.90 o 
   1   3  24      127.74      129.15     17.95 o 
   2   3  24       14.92       24.76      6.53 o 
   3   3  24       49.36       53.09      7.61 o 
  -2  -2  25       29.20       31.32      6.40 o 
  -1  -2  25      173.66      183.59     18.53 o 
   0  -2  25        0.98       -2.05      7.82 o 
   1  -2  25      297.72      326.64     28.38 o 
  -2  -1  25        0.30       -3.73      5.43 o 
  -1  -1  25       63.25       84.02      6.72 o 
   0  -1  25        4.11        5.79      5.79 o 
   1  -1  25        6.47        0.58      7.53 o 
   2  -1  25        4.44        0.00      8.11 o 
  -2   0  25        8.42        6.04      5.56 o 
  -1   0  25      158.08      172.05     13.50 o 
   0   0  25      116.14      119.25      8.11 o 
   1   0  25       24.29       35.31      6.67 o 
   2   0  25      137.18      125.09     13.90 o 
  -1   1  25        4.43        9.85      9.85 o 
   0   1  25        2.59        6.37      8.69 o 
   1   1  25        1.44        4.99      5.84 o 
   2   1  25      134.32      139.86     11.54 o 
  -1   2  25        2.06       10.42     10.42 o 
   0   2  25       14.54       22.59      9.27 o 
   1   2  25        0.37       11.00      9.27 o 
   2   2  25       46.19       44.16     17.95 o 
  -1  -1  26       24.18       36.14      7.09 o 
   0  -1  26      122.28      117.18      9.62 o 
  -1   0  26      249.77      259.32     24.61 o 
   0   0  26       14.65       15.21      4.88 o 
   1   0  26      130.06      143.56     11.69 o 
   0   1  26       45.90       41.12     10.42 o 
   1   1  26       16.74       21.38      6.67 o 
                                                 
